# Supplementary material for: Transcriptome-Wide Identification and Quantification of Caffeoylquinic Acid Biosynthesis Pathway and Prediction of Its Putative BAHDs Gene Complex in A. spathulifolius
Source: Int J Mol Sci. 2021 Jun 13;22(12):6333. doi: 10.3390/ijms22126333 (PMC8231772; doi:10.3390/ijms22126333)
Supplement: Supplementary file 1 [file ijms-22-06333-s001.zip]

Archive with 4 entries (3 files):
- ijms-1249299 supplementary/
- ijms-1249299 supplementary/Supplementary.pdf
- ijms-1249299 supplementary/Table S1.xlsx
- ijms-1249299 supplementary/Table S2.xlsx
