# Supplementary material for: Transcriptome-Wide Identification and Quantification of Caffeoylquinic Acid Biosynthesis Pathway and Prediction of Its Putative BAHDs Gene Complex in A. spathulifolius
Source: Int J Mol Sci. 2021 Jun 13;22(12):6333. doi: 10.3390/ijms22126333 (PMC8231772; doi:10.3390/ijms22126333)
Supplement: Supplementary file 1 [file ijms-22-06333-s001.zip › ijms-1249299 supplementary/Table S1.xlsx]

## Sheet: Sheet1
A. spathulifolius Flower PPP (DEGs)								A. spathulifolius Leaf PPP (DEGs)
Flower_gene ID	length	effective_length	expected_count	TPM	FPKM	TAIR ID	Gene	TAIR ID	Gene	Leaf_unigene ID	length	effective_length	expected_count	TPM	FPKM
TRINITY_DN10064_c0_g1	1896	1703.87	80	1.14	1.41	AT5G26310	Phenylalanine ammonia-lyase 3	AT2G40890.1	C3'H	TRINITY_DN55324_c0_g1	216	37.56	1218	19.17	23.86
TRINITY_DN1007_c0_g1	2242.51	2050.38	17	0.2	0.25	AT1G22640	Transcription factor MYB3	AT5G66690.1	UDP-glycosyltransferase 72E2	TRINITY_DN7116_c6_g1	220	40.54	137	4.63	5.76
TRINITY_DN10101_c0_g1	1432	1239.87	406	7.92	9.86	AT1G22640	Transcription factor MYB3	AT5G66690.1	UDP-glycosyltransferase 72E2	TRINITY_DN31149_c0_g1	551	358.68	7	0.49	0.59
TRINITY_DN10266_c0_g1	1403.3	1211.17	844	16.85	20.98	AT5G26310	Phenylalanine ammonia-lyase 3	AT5G66690.1	UDP-glycosyltransferase 72E2	TRINITY_DN23234_c0_g1	323	132.52	4	0.76	0.91
TRINITY_DN10274_c0_g1	1979.19	1787.06	1561	21.13	26.3	AT3G21240	4-coumarate--CoA ligase 2	AT5G66690.1	UDP-glycosyltransferase 72E2	TRINITY_DN44573_c0_g1	294	104.86	3.31	0.79	0.95
TRINITY_DN10306_c0_g1	1982	1789.87	4	0.05	0.07	AT2G40890	C3'H	AT5G66690.1	UDP-glycosyltransferase 72E2	TRINITY_DN78944_c0_g1	272	84.49	3	0.89	1.07
TRINITY_DN103108_c0_g1	450	258.07	121	13.72	17.08	AT1G22640	Transcription factor MYB3	AT5G66690.1	UDP-glycosyltransferase 72E2	TRINITY_DN80995_c0_g1	238	54.83	2	0.92	1.1
TRINITY_DN104870_c0_g1	309	119.34	137	4.63	5.76	AT2G40890	C3'H	AT5G66690.1	UDP-glycosyltransferase 72E2	TRINITY_DN84633_c0_g1	462	269.8	11.08	1.03	1.24
TRINITY_DN106107_c0_g1	362	170.82	60	8.5	10.58	AT5G09970	CYTOCHROME P450, FA	AT5G66690.1	UDP-glycosyltransferase 72E2	TRINITY_DN83677_c0_g1	805	612.65	25.78	1.06	1.27
TRINITY_DN10625_c0_g1	453	261.06	67.57	6.26	7.79	AT5G48930	Shikimate O-hydroxycinnamoyltransferase	AT5G66690.1	UDP-glycosyltransferase 72E2	TRINITY_DN73714_c0_g1	1663	1470.65	65.11	1.11	1.34
TRINITY_DN10658_c0_g1	625.72	433.6	79	4.41	5.49	AT5G26310	Phenylalanine ammonia-lyase 3	AT5G66690.1	UDP-glycosyltransferase 72E2	TRINITY_DN7116_c5_g1	456	263.82	12.11	1.15	1.38
TRINITY_DN1068_c1_g2	1729	1536.87	1218	19.17	23.86	AT5G07870	HXXXD-type acyl-transferase	AT5G66690.1	UDP-glycosyltransferase 72E2	TRINITY_DN70527_c0_g1	668	475.65	23.37	1.24	1.48
TRINITY_DN107927_c0_g1	1721	1528.87	6001	94.94	118.18	AT2G40890	C3'H	AT5G66690.1	UDP-glycosyltransferase 72E2	TRINITY_DN17776_c0_g1	578	385.67	19.5	1.27	1.53
TRINITY_DN108278_c0_g1	927	734.87	2	0.07	0.08	AT5G66690	UDP-glycosyltransferase 72E2	AT5G66690.1	UDP-glycosyltransferase 72E2	TRINITY_DN18241_c0_g1	256	70.19	4	1.43	1.72
TRINITY_DN108292_c0_g1	1800	1607.87	28	0.42	0.52	AT5G26310	Phenylalanine ammonia-lyase 3	AT5G66690.1	UDP-glycosyltransferase 72E2	TRINITY_DN46482_c0_g1	563	370.67	21.45	1.46	1.75
TRINITY_DN1083_c0_g1	537	344.92	592.82	41.57	51.75	AT4G26220	caffeoyl-coenzyme A O-methyltransferase	AT5G66690.1	UDP-glycosyltransferase 72E2	TRINITY_DN66256_c0_g1	1451	1258.65	74.47	1.49	1.78
TRINITY_DN10880_c0_g1	1835.05	1642.92	120	1.77	2.2	AT2G40890	C3'H	AT5G66690.1	UDP-glycosyltransferase 72E2	TRINITY_DN44723_c0_g1	408	216.04	13	1.51	1.82
TRINITY_DN110011_c0_g1	529	336.93	26	1.87	2.32	AT5G09970	CYTOCHROME P450, FA	AT5G66690.1	UDP-glycosyltransferase 72E2	TRINITY_DN1798_c1_g1	890	697.65	43.05	1.55	1.86
TRINITY_DN110132_c0_g1	693	500.87	78	3.77	4.69	AT5G66690	UDP-glycosyltransferase 72E2	AT5G66690.1	UDP-glycosyltransferase 72E2	TRINITY_DN42722_c0_g1	619	426.66	26.48	1.56	1.87
TRINITY_DN110417_c0_g1	446	254.09	13	1.24	1.54	AT5G48930	Shikimate O-hydroxycinnamoyltransferase	AT5G66690.1	UDP-glycosyltransferase 72E2	TRINITY_DN3125_c0_g2	237	54	3.53	1.64	1.97
TRINITY_DN11044_c0_g1	1688.25	1496.12	37	0.6	0.74	AT2G40890	C3'H	AT5G66690.1	UDP-glycosyltransferase 72E2	TRINITY_DN76520_c0_g1	496	303.73	21.41	1.77	2.13
TRINITY_DN11060_c0_g1	594	401.89	5	0.3	0.37	AT3G53260	Phenylalanine ammonia-lyase 2	AT5G66690.1	UDP-glycosyltransferase 72E2	TRINITY_DN75009_c0_g1	1156	963.65	74.05	1.93	2.32
TRINITY_DN110728_c0_g1	405	213.31	121	13.72	17.08	AT5G26310	Phenylalanine ammonia-lyase 3	AT5G66690.1	UDP-glycosyltransferase 72E2	TRINITY_DN29474_c0_g1	1171	978.65	85.22	2.19	2.63
TRINITY_DN111045_c0_g1	829	636.87	3	0.11	0.14	AT5G26310	Phenylalanine ammonia-lyase 3	AT5G66690.1	UDP-glycosyltransferase 72E2	TRINITY_DN68006_c0_g1	590	397.66	34.75	2.2	2.64
TRINITY_DN11171_c0_g1	1725.71	1533.58	427	6.73	8.38	AT2G40890	C3'H	AT5G66690.1	UDP-glycosyltransferase 72E2	TRINITY_DN64589_c0_g1	1043	850.65	85.32	2.52	3.03
TRINITY_DN11186_c0_g2	1313.47	1121.35	385	8.3	10.34	AT2G40890	C3'H	AT5G66690.1	UDP-glycosyltransferase 72E2	TRINITY_DN16035_c0_g1	541	348.69	35.54	2.56	3.07
TRINITY_DN11190_c0_g1	2081.96	1889.83	1881	24.07	29.97	AT2G40890	C3'H	AT5G66690.1	UDP-glycosyltransferase 72E2	TRINITY_DN34640_c0_g1	231	49.12	5	2.56	3.07
TRINITY_DN11192_c0_g1	1045.18	853.08	559	15.85	19.73	AT2G40890	C3'H	AT5G66690.1	UDP-glycosyltransferase 72E2	TRINITY_DN49390_c0_g1	767	574.65	58.52	2.56	3.07
TRINITY_DN11201_c0_g1	1703	1510.87	2704	43.29	53.89	AT2G40890	C3'H	AT5G66690.1	UDP-glycosyltransferase 72E2	TRINITY_DN26073_c0_g1	844	651.65	68.86	2.66	3.19
TRINITY_DN112184_c0_g1	897.62	705.5	943	32.33	40.24	AT1G22640	Transcription factor MYB3	AT5G66690.1	UDP-glycosyltransferase 72E2	TRINITY_DN1500_c0_g1	1616	1423.65	152.79	2.7	3.24
TRINITY_DN11238_c0_g1	908	715.87	137	4.63	5.76	AT5G26310	Phenylalanine ammonia-lyase 3	AT5G66690.1	UDP-glycosyltransferase 72E2	TRINITY_DN29086_c0_g1	474	281.77	31.06	2.77	3.33
TRINITY_DN11269_c0_g1	1138.37	946.24	287	7.34	9.13	AT1G22640	Transcription factor MYB3	AT5G66690.1	UDP-glycosyltransferase 72E2	TRINITY_DN70256_c0_g1	214	36.09	4	2.79	3.34
TRINITY_DN1129_c0_g1	931.03	738.96	2395	78.39	97.58	AT4G26220	caffeoyl-coenzyme A O-methyltransferase	AT5G66690.1	UDP-glycosyltransferase 72E2	TRINITY_DN9714_c0_g1	261	74.6	8.74	2.95	3.53
TRINITY_DN113157_c0_g1	472	280.01	16	1.38	1.72	AT2G40890	C3'H	AT5G66690.1	UDP-glycosyltransferase 72E2	TRINITY_DN29310_c0_g1	1529.63	1337.28	167.2	3.15	3.77
TRINITY_DN1136_c1_g1	1456.92	1264.79	530	10.14	12.62	AT3G21240	4-coumarate--CoA ligase 2	AT5G66690.1	UDP-glycosyltransferase 72E2	TRINITY_DN2099_c0_g2	323	132.52	17.47	3.32	3.98
TRINITY_DN114494_c0_g1	585	392.89	31	1.91	2.38	AT5G48930	Shikimate O-hydroxycinnamoyltransferase	AT5G66690.1	UDP-glycosyltransferase 72E2	TRINITY_DN42803_c0_g1	518	325.71	43.89	3.39	4.06
TRINITY_DN11476_c0_g1	1657.45	1465.32	148	2.44	3.04	AT2G40890	C3'H	AT5G66690.1	UDP-glycosyltransferase 72E2	TRINITY_DN28666_c0_g1	1524	1331.65	186.36	3.52	4.22
TRINITY_DN115529_c0_g1	665	472.88	11	0.56	0.7	AT3G21240	4-coumarate--CoA ligase 2	AT5G66690.1	UDP-glycosyltransferase 72E2	TRINITY_DN2671_c1_g1	707.69	515.36	72.15	3.52	4.22
TRINITY_DN11568_c0_g1	1485.45	1293.32	2197	41.09	51.15	AT5G07870	HXXXD-type acyl-transferase	AT5G66690.1	UDP-glycosyltransferase 72E2	TRINITY_DN16601_c0_g1	545.41	353.09	50	3.56	4.27
TRINITY_DN11575_c0_g1	1427.96	1235.83	381	7.46	9.28	AT2G40890	C3'H	AT5G66690.1	UDP-glycosyltransferase 72E2	TRINITY_DN37598_c0_g1	1636	1443.65	213.46	3.72	4.46
TRINITY_DN11626_c0_g1	570.4	378.3	63	4.03	5.01	AT5G09970	CYTOCHROME P450, FA	AT5G66690.1	UDP-glycosyltransferase 72E2	TRINITY_DN3690_c1_g1	763	570.65	85.36	3.76	4.51
TRINITY_DN11811_c0_g2	1032.34	840.21	125	3.6	4.48	AT1G22640	Transcription factor MYB3	AT5G66690.1	UDP-glycosyltransferase 72E2	TRINITY_DN27835_c0_g1	861.09	668.74	107.76	4.06	4.86
TRINITY_DN11920_c0_g1	1616	1423.87	2	0.03	0.04	AT5G48930	Shikimate O-hydroxycinnamoyltransferase	AT5G66690.1	UDP-glycosyltransferase 72E2	TRINITY_DN6052_c0_g2	1619	1426.65	232.21	4.1	4.91
TRINITY_DN11953_c0_g1	1733.5	1541.37	3887	60.99	75.93	AT2G40890	C3'H	AT5G66690.1	UDP-glycosyltransferase 72E2	TRINITY_DN64498_c0_g1	1136	943.65	157.1	4.19	5.02
TRINITY_DN119621_c0_g1	421	229.21	1	0.11	0.13	AT5G07870	HXXXD-type acyl-transferase	AT5G66690.1	UDP-glycosyltransferase 72E2	TRINITY_DN1233_c1_g2	625.89	433.6	74.36	4.32	5.17
TRINITY_DN12032_c0_g1	1876.51	1684.39	958	13.76	17.12	AT2G40890	C3'H	AT5G66690.1	UDP-glycosyltransferase 72E2	TRINITY_DN20721_c0_g1	972	779.65	140.35	4.53	5.43
TRINITY_DN120777_c0_g1	764	571.87	219	9.26	11.53	AT1G22640	Transcription factor MYB3	AT5G66690.1	UDP-glycosyltransferase 72E2	TRINITY_DN9535_c0_g1	532	339.69	66.65	4.94	5.92
TRINITY_DN121051_c0_g1	369	177.7	12	1.63	2.03	AT5G48930	Shikimate O-hydroxycinnamoyltransferase	AT5G66690.1	UDP-glycosyltransferase 72E2	TRINITY_DN20077_c0_g1	1695	1502.65	299.93	5.02	6.02
TRINITY_DN12109_c0_g1	1443.1	1251.72	310	5.99	7.46	AT1G55270	SMALL AND GLOSSY LEAVES1	AT5G66690.1	UDP-glycosyltransferase 72E2	TRINITY_DN12189_c0_g1	720.79	528.84	106.9	5.09	6.1
TRINITY_DN121392_c0_g1	1176	983.87	0	0	0	AT4G30210	P450 REDUCTASE 2	AT5G66690.1	UDP-glycosyltransferase 72E2	TRINITY_DN28034_c0_g1	1295	1102.65	238.12	5.43	6.51
TRINITY_DN121636_c0_g1	373	181.65	8	1.07	1.33	AT2G40890	C3'H	AT5G66690.1	UDP-glycosyltransferase 72E2	TRINITY_DN3125_c0_g1	1683.32	1490.96	340.92	5.75	6.9
TRINITY_DN121651_c0_g1	633	440.88	90	4.94	6.15	AT5G07870	HXXXD-type acyl-transferase	AT5G66690.1	UDP-glycosyltransferase 72E2	TRINITY_DN28213_c0_g1	1635	1442.65	350.07	6.11	7.32
TRINITY_DN1217_c0_g1	2215.68	2023.55	8925.16	106.68	132.8	AT4G30210	P450 REDUCTASE 2	AT5G66690.1	UDP-glycosyltransferase 72E2	TRINITY_DN67376_c0_g1	205	29.76	7.78	6.58	7.89
TRINITY_DN121899_c0_g1	429	237.16	320.98	32.73	40.75	AT2G37040	Phenylalanine ammonia-lyase 1	AT5G66690.1	UDP-glycosyltransferase 72E2	TRINITY_DN15583_c0_g1	974	781.65	210	6.76	8.1
TRINITY_DN12221_c0_g1	1963.49	1771.36	1264	17.26	21.48	AT5G26310	Phenylalanine ammonia-lyase 3	AT5G66690.1	UDP-glycosyltransferase 72E2	TRINITY_DN56655_c0_g1	1530	1337.65	362.53	6.82	8.17
TRINITY_DN122266_c0_g1	810	617.87	102	3.99	4.97	AT5G09970	CYTOCHROME P450, FA	AT5G66690.1	UDP-glycosyltransferase 72E2	TRINITY_DN63945_c0_g1	1590	1397.65	387.64	6.98	8.37
TRINITY_DN122647_c0_g1	647	454.88	0	0	0	AT5G66690	UDP-glycosyltransferase 72E2	AT5G66690.1	UDP-glycosyltransferase 72E2	TRINITY_DN14826_c0_g1	1549	1356.65	537.54	9.97	11.95
TRINITY_DN12327_c0_g1	1035.18	843.05	534	15.32	19.07	AT5G26310	Phenylalanine ammonia-lyase 3	AT5G66690.1	UDP-glycosyltransferase 72E2	TRINITY_DN86531_c0_g1	389	197.21	87.54	11.17	13.39
TRINITY_DN12350_c0_g1	508	315.95	27	2.07	2.57	AT2G40890	C3'H	AT5G66690.1	UDP-glycosyltransferase 72E2	TRINITY_DN2593_c1_g1	1554.38	1362.03	717.05	13.25	15.88
TRINITY_DN12450_c0_g1	1472.5	1280.37	264	4.99	6.21	AT5G26310	Phenylalanine ammonia-lyase 3	AT5G66690.1	UDP-glycosyltransferase 72E2	TRINITY_DN27532_c0_g1	1483	1290.65	701.89	13.68	16.4
TRINITY_DN125448_c0_g1	342	151.22	5.76	0.07	0.05	AT2G40890	C3'H	AT5G66690.1	UDP-glycosyltransferase 72E2	TRINITY_DN1500_c0_g2	1796	1603.65	1004.28	15.76	18.89
TRINITY_DN125688_c0_g1	317	127	3	0.57	0.71	AT5G09970	CYTOCHROME P450, FA	AT5G66690.1	UDP-glycosyltransferase 72E2	TRINITY_DN17234_c0_g1	1771.31	1578.96	1132	18.04	21.63
TRINITY_DN125819_c0_g1	334	143.44	13	2.19	2.73	AT2G40890	C3'H	AT5G66690.1	UDP-glycosyltransferase 72E2	TRINITY_DN22049_c0_g1	795.59	603.24	558.65	23.3	27.93
TRINITY_DN12789_c0_g1	1442	1249.87	50	0.97	1.2	AT1G22640	Transcription factor MYB3	AT5G66690.1	UDP-glycosyltransferase 72E2	TRINITY_DN19607_c0_g1	1802.59	1610.23	1625	25.39	30.44
TRINITY_DN12835_c0_g1	1486	1293.87	166	3.1	3.86	AT1G55270	SMALL AND GLOSSY LEAVES1	AT5G66690.1	UDP-glycosyltransferase 72E2	TRINITY_DN2309_c0_g1	1469.58	1277.37	1340.21	26.4	31.65
TRINITY_DN128933_c0_g1	298	108.89	11	2.44	3.04	AT5G48930	Shikimate O-hydroxycinnamoyltransferase	AT5G66690.1	UDP-glycosyltransferase 72E2	TRINITY_DN2955_c0_g1	1714.46	1522.1	1830.67	30.27	36.28
TRINITY_DN1299_c0_g1	612	419.88	1007.57	58.04	72.25	AT4G30210	P450 REDUCTASE 2	AT5G66690.1	UDP-glycosyltransferase 72E2	TRINITY_DN3819_c0_g1	416.26	225.37	308.69	34.47	41.32
TRINITY_DN130924_c0_g1	413	221.26	304	33.23	41.37	AT5G66690	UDP-glycosyltransferase 72E2	AT5G66690.1	UDP-glycosyltransferase 72E2	TRINITY_DN3690_c0_g1	1131.37	939.69	1393.35	37.31	44.73
TRINITY_DN131055_c0_g1	397	205.38	7	0.82	1.03	AT2G40890	C3'H	AT5G66690.1	UDP-glycosyltransferase 72E2	TRINITY_DN4502_c0_g1	1725	1532.65	2306.47	37.87	45.39
TRINITY_DN131566_c0_g1	357	165.9	2	0.29	0.36	AT2G40890	C3'H	AT5G66690.1	UDP-glycosyltransferase 72E2	TRINITY_DN7209_c0_g1	1715	1522.65	2294.53	37.92	45.45
TRINITY_DN13216_c0_g1	657	464.88	15	0.78	0.97	AT5G66690	UDP-glycosyltransferase 72E2	AT5G66690.1	UDP-glycosyltransferase 72E2	TRINITY_DN6052_c0_g1	1722	1529.65	3409.72	56.09	67.24
TRINITY_DN1328_c0_g2	834.47	642.34	2005	75.5	93.98	AT4G30210	P450 REDUCTASE 2	AT5G66690.1	UDP-glycosyltransferase 72E2	TRINITY_DN2099_c0_g1	1627.05	1434.69	3818.08	66.97	80.27
TRINITY_DN1329_c0_g1	2009	1816.87	6118	81.44	101.39	AT2G30490	Trans-cinnamate 4-monooxygenase	AT5G66690.1	UDP-glycosyltransferase 72E2	TRINITY_DN2876_c0_g1	3148	2955.65	9771	83.19	99.72
TRINITY_DN13310_c0_g1	795.34	603.21	44	1.76	2.2	AT2G40890	C3'H	AT5G48930.1	Shikimate O-hydroxycinnamoyltransferase	TRINITY_DN88508_c0_g1	618	425.66	0	0	0
TRINITY_DN133137_c0_g1	1024	831.87	83	2.41	3	AT2G40890	C3'H	AT5G48930.1	Shikimate O-hydroxycinnamoyltransferase	TRINITY_DN41137_c0_g1	438	245.88	0	0	0
TRINITY_DN1335_c0_g1	1992.89	1800.76	256	3.44	4.28	AT2G40890	C3'H	AT5G48930.1	Shikimate O-hydroxycinnamoyltransferase	TRINITY_DN26469_c0_g1	297	107.68	1.34	0.31	0.37
TRINITY_DN133629_c0_g1	1054	861.87	0	0	0	AT5G66690	UDP-glycosyltransferase 72E2	AT5G48930.1	Shikimate O-hydroxycinnamoyltransferase	TRINITY_DN88374_c0_g1	263	76.38	1.5	0.49	0.59
TRINITY_DN133952_c0_g1	1790	1597.87	901	13.64	16.98	AT5G48930	Shikimate O-hydroxycinnamoyltransferase	AT5G48930.1	Shikimate O-hydroxycinnamoyltransferase	TRINITY_DN83971_c0_g1	229	47.53	1	0.53	0.63
TRINITY_DN134010_c0_g1	1018	825.87	37.37	1.09	1.36	AT5G26310	Phenylalanine ammonia-lyase 3	AT5G48930.1	Shikimate O-hydroxycinnamoyltransferase	TRINITY_DN86979_c0_g1	339	148.04	3.49	0.59	0.71
TRINITY_DN134472_c0_g1	343	152.2	0	0	0	AT2G40890	C3'H	AT5G48930.1	Shikimate O-hydroxycinnamoyltransferase	TRINITY_DN8697_c1_g1	564	371.67	8.79	0.6	0.71
TRINITY_DN135215_c0_g1	522	329.93	9.64	0.71	0.88	AT5G26310	Phenylalanine ammonia-lyase 3	AT5G48930.1	Shikimate O-hydroxycinnamoyltransferase	TRINITY_DN74866_c0_g1	368	176.47	5.22	0.74	0.89
TRINITY_DN135753_c0_g1	1347	1154.87	2	0.04	0.05	AT5G26310	Phenylalanine ammonia-lyase 3	AT5G48930.1	Shikimate O-hydroxycinnamoyltransferase	TRINITY_DN39660_c1_g1	529	336.7	14.1	1.05	1.26
TRINITY_DN1366_c0_g1	2204.48	2012.38	3513	42.22	52.56	AT3G21240	4-coumarate--CoA ligase 2	AT5G48930.1	Shikimate O-hydroxycinnamoyltransferase	TRINITY_DN51921_c0_g1	447	254.85	10.86	1.07	1.29
TRINITY_DN138494_c0_g1	934	741.87	27	0.88	1.1	AT2G40890	C3'H	AT5G48930.1	Shikimate O-hydroxycinnamoyltransferase	TRINITY_DN61951_c0_g1	386	194.24	9.14	1.18	1.42
TRINITY_DN139176_c0_g1	479	287	6	0.51	0.63	AT2G40890	C3'H	AT5G48930.1	Shikimate O-hydroxycinnamoyltransferase	TRINITY_DN69639_c0_g1	311	120.99	7	1.46	1.75
TRINITY_DN13926_c0_g1	562	369.9	30	1.96	2.44	AT2G40890	C3'H	AT5G48930.1	Shikimate O-hydroxycinnamoyltransferase	TRINITY_DN24546_c0_g1	312.97	123	8	1.64	1.96
TRINITY_DN13975_c0_g2	1871.33	1679.2	584	8.41	10.47	AT5G66690	UDP-glycosyltransferase 72E2	AT5G48930.1	Shikimate O-hydroxycinnamoyltransferase	TRINITY_DN84687_c0_g1	782	589.65	39.97	1.71	2.04
TRINITY_DN139761_c0_g1	409	217.28	88	1.39	1.73	AT1G22640	Transcription factor MYB3	AT5G48930.1	Shikimate O-hydroxycinnamoyltransferase	TRINITY_DN26094_c0_g1	369	177.45	12	1.7	2.04
TRINITY_DN1402_c0_g2	1869.75	1677.62	158	2.28	2.84	AT2G40890	C3'H	AT5G48930.1	Shikimate O-hydroxycinnamoyltransferase	TRINITY_DN45014_c0_g1	1259	1066.65	75.39	1.78	2.13
TRINITY_DN1402_c0_g2	1869.75	1677.62	158	2.28	2.84	AT2G40890	C3'H	AT5G48930.1	Shikimate O-hydroxycinnamoyltransferase	TRINITY_DN55127_c0_g1	370	178.44	14.43	2.03	2.44
TRINITY_DN140390_c0_g1	500.51	308.48	24	1.88	2.34	AT2G40890	C3'H	AT5G48930.1	Shikimate O-hydroxycinnamoyltransferase	TRINITY_DN70213_c0_g1	343	151.94	13	2.15	2.58
TRINITY_DN141_c0_g1	1967	1774.87	6747	91.94	114.46	AT2G40890	C3'H	AT5G48930.1	Shikimate O-hydroxycinnamoyltransferase	TRINITY_DN39914_c0_g1	312	121.94	10.51	2.17	2.6
TRINITY_DN141198_c0_g1	322	131.82	4	0.73	0.91	AT2G40890	C3'H	AT5G48930.1	Shikimate O-hydroxycinnamoyltransferase	TRINITY_DN61224_c0_g1	220	40.54	4	2.48	2.98
TRINITY_DN142119_c0_g1	313	123.16	1.34	0.31	0.37	AT2G40890	C3'H	AT5G48930.1	Shikimate O-hydroxycinnamoyltransferase	TRINITY_DN2418_c1_g1	736.91	545.61	54	2.49	2.99
TRINITY_DN14239_c0_g1	1532.27	1340.14	1164	21.01	26.15	AT5G48930	Shikimate O-hydroxycinnamoyltransferase	AT5G48930.1	Shikimate O-hydroxycinnamoyltransferase	TRINITY_DN10225_c0_g3	535	342.69	34.46	2.53	3.03
TRINITY_DN14330_c0_g1	2868.27	2676.14	1067	9.64	12	AT1G22640	Transcription factor MYB3	AT5G48930.1	Shikimate O-hydroxycinnamoyltransferase	TRINITY_DN88856_c0_g1	415	223	25.5	2.88	3.45
TRINITY_DN14422_c0_g1	1608.28	1416.15	6177	105.5	131.33	AT2G40890	C3'H	AT5G48930.1	Shikimate O-hydroxycinnamoyltransferase	TRINITY_DN83557_c0_g1	1245	1052.65	120.61	2.88	3.46
TRINITY_DN1443_c0_g1	307	117.43	171	35.22	43.84	AT2G37040	Phenylalanine ammonia-lyase 1	AT5G48930.1	Shikimate O-hydroxycinnamoyltransferase	TRINITY_DN53168_c0_g1	289	100.17	11.57	2.91	3.48
TRINITY_DN14601_c0_g1	1673.85	1481.72	4785	78.11	97.23	AT5G66690	UDP-glycosyltransferase 72E2	AT5G48930.1	Shikimate O-hydroxycinnamoyltransferase	TRINITY_DN14989_c0_g1	379	187.32	22.34	3	3.6
TRINITY_DN1464_c0_g1	582	389.89	10	0.62	0.77	AT5G26310	Phenylalanine ammonia-lyase 3	AT5G48930.1	Shikimate O-hydroxycinnamoyltransferase	TRINITY_DN29495_c0_g1	1507	1314.65	165.65	3.17	3.8
TRINITY_DN14728_c0_g1	1727	1534.87	88	1.39	1.73	AT5G66690	UDP-glycosyltransferase 72E2	AT5G48930.1	Shikimate O-hydroxycinnamoyltransferase	TRINITY_DN24724_c0_g1	1549	1356.65	177.42	3.29	3.94
TRINITY_DN14738_c0_g1	1305.25	1113.12	165.81	4.5	5.4	AT5G48930	Shikimate O-hydroxycinnamoyltransferase	AT5G48930.1	Shikimate O-hydroxycinnamoyltransferase	TRINITY_DN10225_c0_g2	558	365.68	49.03	3.37	4.04
TRINITY_DN1474_c0_g1	2092	1899.87	8	1.64	1.96	AT2G40890	C3'H	AT5G48930.1	Shikimate O-hydroxycinnamoyltransferase	TRINITY_DN10114_c0_g1	1077	884.65	120.26	3.42	4.1
TRINITY_DN14808_c0_g1	1154.62	962.49	42	1.06	1.31	AT5G66690	UDP-glycosyltransferase 72E2	AT5G48930.1	Shikimate O-hydroxycinnamoyltransferase	TRINITY_DN17693_c0_g2	522.35	330.21	46.9	3.57	4.28
TRINITY_DN1496_c1_g1	1782	1589.87	1	0.02	0.02	AT2G40890	C3'H	AT5G48930.1	Shikimate O-hydroxycinnamoyltransferase	TRINITY_DN74947_c0_g1	719	526.65	82	3.92	4.7
TRINITY_DN1500_c0_g1	2152.59	1960.46	1672	20.63	25.68	AT5G66690	UDP-glycosyltransferase 72E2	AT5G48930.1	Shikimate O-hydroxycinnamoyltransferase	TRINITY_DN8697_c0_g1	2128.06	1935.71	314.65	4.09	4.9
TRINITY_DN15161_c0_g1	1390.57	1198.44	4	0.08	0.1	AT1G22640	Transcription factor MYB3	AT5G48930.1	Shikimate O-hydroxycinnamoyltransferase	TRINITY_DN11031_c0_g1	1473	1280.65	221.64	4.36	5.22
TRINITY_DN15206_c0_g1	1673.53	1481.4	273	4.46	5.55	AT2G40890	C3'H	AT5G48930.1	Shikimate O-hydroxycinnamoyltransferase	TRINITY_DN4748_c1_g1	819.99	628.2	111.23	4.46	5.34
TRINITY_DN15236_c0_g1	1691.49	1499.36	2535	40.89	50.91	AT5G48930	Shikimate O-hydroxycinnamoyltransferase	AT5G48930.1	Shikimate O-hydroxycinnamoyltransferase	TRINITY_DN30076_c0_g1	1119	926.65	165.81	4.5	5.4
TRINITY_DN1528_c0_g1	404.62	214.38	106.42	12.01	14.95	AT2G40890	C3'H	AT5G48930.1	Shikimate O-hydroxycinnamoyltransferase	TRINITY_DN58196_c0_g1	488	295.74	53	4.51	5.41
TRINITY_DN15433_c0_g1	484	291.99	89	7.37	9.18	AT4G26220	caffeoyl-coenzyme A O-methyltransferase	AT5G48930.1	Shikimate O-hydroxycinnamoyltransferase	TRINITY_DN10300_c0_g1	700.57	508.22	95.11	4.71	5.65
TRINITY_DN15584_c0_g1	1569	1376.87	4105	72.11	89.77	AT1G55270	SMALL AND GLOSSY LEAVES1	AT5G48930.1	Shikimate O-hydroxycinnamoyltransferase	TRINITY_DN17443_c0_g1	1564	1371.65	265.36	4.87	5.84
TRINITY_DN15697_c0_g1	552	361.91	2	0.92	1.1	AT1G22640	Transcription factor MYB3	AT5G48930.1	Shikimate O-hydroxycinnamoyltransferase	TRINITY_DN91049_c0_g1	291	102.04	22	5.43	6.5
TRINITY_DN15724_c0_g1	914	721.87	8	0.27	0.33	AT1G22640	Transcription factor MYB3	AT5G48930.1	Shikimate O-hydroxycinnamoyltransferase	TRINITY_DN10114_c0_g2	601	408.66	91.21	5.62	6.73
TRINITY_DN16004_c0_g1	1616.62	1424.49	5	0.08	0.11	AT5G66690	UDP-glycosyltransferase 72E2	AT5G48930.1	Shikimate O-hydroxycinnamoyltransferase	TRINITY_DN29654_c0_g1	1379.93	1187.58	275	5.83	6.98
TRINITY_DN16190_c0_g1	483.96	292.02	198	16.4	20.41	AT5G48930	Shikimate O-hydroxycinnamoyltransferase	AT5G48930.1	Shikimate O-hydroxycinnamoyltransferase	TRINITY_DN16870_c0_g1	1546.28	1353.93	341.56	6.35	7.61
TRINITY_DN16576_c0_g1	1019	826.87	13	0.38	0.47	AT1G22640	Transcription factor MYB3	AT5G48930.1	Shikimate O-hydroxycinnamoyltransferase	TRINITY_DN9320_c0_g1	1816.37	1624.01	412.28	6.39	7.66
TRINITY_DN1663_c0_g1	1566	1373.87	3255.77	57.32	71.35	AT2G37040	Phenylalanine ammonia-lyase 1	AT5G48930.1	Shikimate O-hydroxycinnamoyltransferase	TRINITY_DN55537_c0_g1	1583	1390.65	375.3	6.79	8.14
TRINITY_DN1675_c0_g1	1972.44	1780.31	4680	63.58	79.15	AT2G40890	C3'H	AT5G48930.1	Shikimate O-hydroxycinnamoyltransferase	TRINITY_DN10203_c0_g1	806.28	616.56	170.83	6.97	8.36
TRINITY_DN16796_c0_g1	1012	819.87	16.02	0.47	0.59	AT3G53260	Phenylalanine ammonia-lyase 2	AT5G48930.1	Shikimate O-hydroxycinnamoyltransferase	TRINITY_DN30471_c0_g1	1549	1356.65	385.21	7.15	8.56
TRINITY_DN16926_c0_g1	1670	1477.87	579	9.48	11.8	AT5G26310	Phenylalanine ammonia-lyase 3	AT5G48930.1	Shikimate O-hydroxycinnamoyltransferase	TRINITY_DN7814_c0_g1	668.84	476.49	137.89	7.28	8.73
TRINITY_DN16980_c0_g1	1468	1275.87	58	1.1	1.37	AT2G40890	C3'H	AT5G48930.1	Shikimate O-hydroxycinnamoyltransferase	TRINITY_DN12115_c0_g1	788.35	596.57	173.17	7.3	8.76
TRINITY_DN17023_c0_g1	2127.83	1935.7	16296	203.62	253.48	AT3G21240	4-coumarate--CoA ligase 2	AT5G48930.1	Shikimate O-hydroxycinnamoyltransferase	TRINITY_DN15014_c0_g1	1290	1097.65	338.01	7.75	9.29
TRINITY_DN17135_c0_g1	567	374.9	203	13.1	16.3	AT5G26310	Phenylalanine ammonia-lyase 3	AT5G48930.1	Shikimate O-hydroxycinnamoyltransferase	TRINITY_DN23049_c0_g1	1497	1304.65	406.94	7.85	9.41
TRINITY_DN17175_c0_g1	865	672.87	23	0.83	1.03	AT5G09970	CYTOCHROME P450, FA	AT5G48930.1	Shikimate O-hydroxycinnamoyltransferase	TRINITY_DN26769_c0_g1	1412.69	1220.34	389.35	8.03	9.62
TRINITY_DN17435_c0_g1	1686.88	1494.75	850	13.75	17.12	AT5G07870	HXXXD-type acyl-transferase	AT5G48930.1	Shikimate O-hydroxycinnamoyltransferase	TRINITY_DN17216_c0_g1	1517.07	1324.71	435.44	8.27	9.92
TRINITY_DN17444_c0_g1	1111.35	919.23	29	0.76	0.95	AT2G40890	C3'H	AT5G48930.1	Shikimate O-hydroxycinnamoyltransferase	TRINITY_DN83748_c0_g1	1559	1366.65	503.7	9.27	11.12
TRINITY_DN17520_c0_g1	992.88	800.81	518	15.64	19.48	AT5G48930	Shikimate O-hydroxycinnamoyltransferase	AT5G48930.1	Shikimate O-hydroxycinnamoyltransferase	TRINITY_DN5094_c0_g1	1550	1357.65	661.3	12.26	14.69
TRINITY_DN17544_c0_g1	1269.53	1077.4	382.08	8.58	10.68	AT5G26310	Phenylalanine ammonia-lyase 3	AT5G48930.1	Shikimate O-hydroxycinnamoyltransferase	TRINITY_DN3692_c0_g1	1541.82	1349.46	673.56	12.56	15.06
TRINITY_DN1760_c0_g1	2171	1978.87	137.89	7.28	8.73	AT2G40890	C3'H	AT5G48930.1	Shikimate O-hydroxycinnamoyltransferase	TRINITY_DN4566_c0_g1	1596	1403.65	994.7	17.83	21.38
TRINITY_DN17631_c0_g1	705.57	513.46	208	9.8	12.2	AT2G40890	C3'H	AT5G48930.1	Shikimate O-hydroxycinnamoyltransferase	TRINITY_DN2418_c0_g1	618.87	428.04	442.15	25.99	31.16
TRINITY_DN17717_c0_g1	1934.5	1742.37	140	1.94	2.42	AT2G40890	C3'H	AT5G48930.1	Shikimate O-hydroxycinnamoyltransferase	TRINITY_DN5320_c0_g1	1304.7	1112.35	1184	26.78	32.11
TRINITY_DN18343_c0_g3	1261	1068.87	367.56	8.32	10.35	AT4G24520	CPR 1	AT5G48930.1	Shikimate O-hydroxycinnamoyltransferase	TRINITY_DN13624_c0_g1	1514.04	1321.68	1505.79	28.67	34.37
TRINITY_DN18360_c0_g1	1493.65	1301.53	5349	99.4	123.74	AT2G40890	C3'H	AT5G48930.1	Shikimate O-hydroxycinnamoyltransferase	TRINITY_DN6273_c0_g1	1477	1284.65	1816.28	35.58	42.65
TRINITY_DN18561_c0_g1	1531.91	1339.78	1183	21.36	26.59	AT2G40890	C3'H	AT5G48930.1	Shikimate O-hydroxycinnamoyltransferase	TRINITY_DN14179_c0_g1	1751.96	1559.6	2237.72	36.11	43.28
TRINITY_DN18691_c1_g1	927	734.87	19.67	0.61	0.73	AT2G40890	C3'H	AT5G48930.1	Shikimate O-hydroxycinnamoyltransferase	TRINITY_DN3974_c0_g1	1519.86	1327.5	1929.51	36.58	43.84
TRINITY_DN18734_c0_g1	1347.8	1155.67	202	4.23	5.26	AT1G22640	Transcription factor MYB3	AT5G48930.1	Shikimate O-hydroxycinnamoyltransferase	TRINITY_DN2460_c0_g1	945.36	753.12	1260.44	42.12	50.48
TRINITY_DN18871_c0_g1	2894.96	2702.83	2109	18.87	23.49	AT3G21240	4-coumarate--CoA ligase 2	AT5G26310.1	Phenylalanine ammonia-lyase 3	TRINITY_DN534_c0_g2	828	635.65	0	0	0
TRINITY_DN19429_c0_g1	528	335.93	1	0.07	0.09	AT2G40890	C3'H	AT5G26310.1	Phenylalanine ammonia-lyase 3	TRINITY_DN1798_c2_g1	1009	816.65	19.67	0.61	0.73
TRINITY_DN19476_c0_g1	575	382.9	99.53	6.29	7.83	AT5G26310	Phenylalanine ammonia-lyase 3	AT5G26310.1	Phenylalanine ammonia-lyase 3	TRINITY_DN3763_c1_g1	498	305.73	8	0.66	0.79
TRINITY_DN19545_c0_g2	2090.07	1897.94	231	2.94	3.66	AT2G40890	C3'H	AT5G26310.1	Phenylalanine ammonia-lyase 3	TRINITY_DN35125_c0_g1	1135.96	943.6	26.01	0.69	0.83
TRINITY_DN1970_c0_g1	440.04	248.15	615.04	59.95	74.62	AT3G53260	Phenylalanine ammonia-lyase 2	AT5G26310.1	Phenylalanine ammonia-lyase 3	TRINITY_DN75589_c0_g1	652	459.65	13.52	0.74	0.89
TRINITY_DN19811_c0_g1	1569	1376.87	252	4.43	5.51	AT5G09970	CYTOCHROME P450, FA	AT5G26310.1	Phenylalanine ammonia-lyase 3	TRINITY_DN79100_c0_g1	416	223.99	8.3	0.93	1.12
TRINITY_DN19961_c0_g1	748	555.87	730	31.76	39.54	AT2G40890	C3'H	AT5G26310.1	Phenylalanine ammonia-lyase 3	TRINITY_DN18420_c0_g1	431	238.91	9.12	0.96	1.15
TRINITY_DN19992_c0_g2	572	379.9	17	1.08	1.35	AT1G65060	4-coumarate--CoA ligase 3	AT5G26310.1	Phenylalanine ammonia-lyase 3	TRINITY_DN33774_c0_g1	1013	820.65	31.99	0.98	1.18
TRINITY_DN2009_c0_g1	1705.3	1513.17	1641	26.23	32.65	AT5G26310	Phenylalanine ammonia-lyase 3	AT5G26310.1	Phenylalanine ammonia-lyase 3	TRINITY_DN82029_c0_g1	317	126.74	5	0.99	1.19
TRINITY_DN20134_c0_g1	667	474.88	6	0.31	0.38	AT2G40890	C3'H	AT5G26310.1	Phenylalanine ammonia-lyase 3	TRINITY_DN54366_c0_g1	494	301.73	12.03	1	1.2
TRINITY_DN2021_c0_g1	1107.53	915.4	4011.45	105.99	131.94	AT2G40890	C3'H	AT5G26310.1	Phenylalanine ammonia-lyase 3	TRINITY_DN44179_c0_g1	289	100.17	4	1	1.2
TRINITY_DN20269_c0_g1	1212.7	1020.6	44	1.04	1.3	AT5G48930	Shikimate O-hydroxycinnamoyltransferase	AT5G26310.1	Phenylalanine ammonia-lyase 3	TRINITY_DN18947_c0_g1	293	103.92	4.45	1.08	1.29
TRINITY_DN20299_c0_g1	641	448.88	853.52	45.99	57.25	AT3G53260	Phenylalanine ammonia-lyase 2	AT5G26310.1	Phenylalanine ammonia-lyase 3	TRINITY_DN41815_c0_g1	348	156.83	7.05	1.13	1.36
TRINITY_DN20519_c0_g1	1862.18	1670.05	3208	46.46	57.84	AT5G09970	CYTOCHROME P450, FA	AT5G26310.1	Phenylalanine ammonia-lyase 3	TRINITY_DN23241_c0_g1	1556.34	1363.99	62.75	1.16	1.39
TRINITY_DN20533_c0_g1	1753.51	1561.38	1156.99	17.92	22.31	AT5G66690	UDP-glycosyltransferase 72E2	AT5G26310.1	Phenylalanine ammonia-lyase 3	TRINITY_DN20566_c0_g1	364.5	175.29	8.65	1.24	1.49
TRINITY_DN20598_c0_g1	428	236.17	17	1.74	2.17	AT5G26310	Phenylalanine ammonia-lyase 3	AT5G26310.1	Phenylalanine ammonia-lyase 3	TRINITY_DN45318_c0_g1	1563	1370.65	77.15	1.42	1.7
TRINITY_DN20660_c0_g1	1683.87	1491.74	168	2.72	3.39	AT5G26310	Phenylalanine ammonia-lyase 3	AT5G26310.1	Phenylalanine ammonia-lyase 3	TRINITY_DN47781_c0_g1	298	108.63	6.55	1.52	1.82
TRINITY_DN20742_c0_g2	1029	836.87	3	0.09	0.11	AT1G22640	Transcription factor MYB3	AT5G26310.1	Phenylalanine ammonia-lyase 3	TRINITY_DN13836_c0_g2	372	180.41	10.95	1.53	1.83
TRINITY_DN2079_c0_g1	1726	1533.87	13	0.2	0.26	AT1G22640	Transcription factor MYB3	AT5G26310.1	Phenylalanine ammonia-lyase 3	TRINITY_DN63461_c0_g1	396	204.14	12.64	1.56	1.87
TRINITY_DN2088_c0_g1	2198.31	2006.18	422	5.09	6.33	AT1G22640	Transcription factor MYB3	AT5G26310.1	Phenylalanine ammonia-lyase 3	TRINITY_DN37904_c0_g1	751	558.65	36.8	1.66	1.99
TRINITY_DN21351_c0_g1	758	565.87	1	0.04	0.05	AT4G26220	caffeoyl-coenzyme A O-methyltransferase	AT5G26310.1	Phenylalanine ammonia-lyase 3	TRINITY_DN48974_c0_g1	739	546.65	37.11	1.71	2.05
TRINITY_DN21501_c0_g1	1209	1016.87	302	7.18	8.94	AT5G26310	Phenylalanine ammonia-lyase 3	AT5G26310.1	Phenylalanine ammonia-lyase 3	TRINITY_DN54439_c0_g1	1534	1341.65	93.58	1.76	2.1
TRINITY_DN2156_c0_g4	860.64	668.51	690.18	24.97	31.08	AT4G26220	caffeoyl-coenzyme A O-methyltransferase	AT5G26310.1	Phenylalanine ammonia-lyase 3	TRINITY_DN55087_c0_g1	1549	1356.65	94.42	1.75	2.1
TRINITY_DN21584_c0_g1	541.33	349.27	4	1	1.2	AT1G22640	Transcription factor MYB3	AT5G26310.1	Phenylalanine ammonia-lyase 3	TRINITY_DN53785_c0_g1	1453	1260.65	90.44	1.81	2.16
TRINITY_DN2165_c0_g1	1444	1251.87	230	4.44	5.53	AT2G44130	KMD3	AT5G26310.1	Phenylalanine ammonia-lyase 3	TRINITY_DN81388_c0_g1	369	177.45	13	1.84	2.21
TRINITY_DN21704_c0_g1	1860	1667.87	601	8.72	10.85	AT5G26310	Phenylalanine ammonia-lyase 3	AT5G26310.1	Phenylalanine ammonia-lyase 3	TRINITY_DN86080_c0_g1	784	591.65	44.73	1.9	2.28
TRINITY_DN2191_c0_g1	1673.84	1481.72	16793.1	274.12	341.24	AT5G09970	CYTOCHROME P450, FA	AT5G26310.1	Phenylalanine ammonia-lyase 3	TRINITY_DN8561_c0_g1	984	791.65	60.16	1.91	2.29
TRINITY_DN2199_c0_g1	567.14	375.04	891.2	57.47	71.55	AT4G30210	P450 REDUCTASE 2	AT5G26310.1	Phenylalanine ammonia-lyase 3	TRINITY_DN68567_c0_g1	478	285.76	21.95	1.93	2.32
TRINITY_DN2214_c0_g1	1682.78	1490.65	1506	24.44	30.42	AT5G09970	CYTOCHROME P450, FA	AT5G26310.1	Phenylalanine ammonia-lyase 3	TRINITY_DN41787_c0_g1	579	386.67	30.16	1.96	2.35
TRINITY_DN2248_c0_g1	2016	1823.87	564	7.48	9.31	AT1G55270	SMALL AND GLOSSY LEAVES1	AT5G26310.1	Phenylalanine ammonia-lyase 3	TRINITY_DN65813_c0_g1	613	420.66	33.2	1.99	2.38
TRINITY_DN2266_c1_g2	1587	1394.87	397.87	6.9	8.59	AT5G26310	Phenylalanine ammonia-lyase 3	AT5G26310.1	Phenylalanine ammonia-lyase 3	TRINITY_DN79373_c0_g1	246	61.54	5	2.04	2.45
TRINITY_DN2286_c0_g1	493	300.97	814.51	65.46	81.48	AT2G37040	Phenylalanine ammonia-lyase 1	AT5G26310.1	Phenylalanine ammonia-lyase 3	TRINITY_DN67291_c0_g1	511	318.71	26.42	2.09	2.5
TRINITY_DN22922_c0_g1	1233	1040.87	2	0.05	0.06	AT5G26310	Phenylalanine ammonia-lyase 3	AT5G26310.1	Phenylalanine ammonia-lyase 3	TRINITY_DN10220_c0_g1	1619.71	1427.36	118.32	2.09	2.5
TRINITY_DN230_c0_g3	1701	1508.87	132	2.12	2.63	AT2G40890	C3'H	AT5G26310.1	Phenylalanine ammonia-lyase 3	TRINITY_DN11316_c0_g1	934	741.65	61.59	2.09	2.51
TRINITY_DN23014_c0_g1	870.87	678.74	18	0.64	0.8	AT1G22640	Transcription factor MYB3	AT5G26310.1	Phenylalanine ammonia-lyase 3	TRINITY_DN46106_c0_g1	392	200.18	16.87	2.12	2.54
TRINITY_DN23397_c0_g1	311.9	122.49	35	6.91	8.6	AT5G48930	Shikimate O-hydroxycinnamoyltransferase	AT5G26310.1	Phenylalanine ammonia-lyase 3	TRINITY_DN17082_c0_g1	1582	1389.65	120.49	2.18	2.62
TRINITY_DN2344_c0_g1	579.61	387.61	320.59	20	24.9	AT2G40890	C3'H	AT5G26310.1	Phenylalanine ammonia-lyase 3	TRINITY_DN14107_c0_g1	561	368.68	32.17	2.2	2.63
TRINITY_DN23735_c0_g1	1732.9	1540.77	181	2.84	3.54	AT5G26310	Phenylalanine ammonia-lyase 3	AT5G26310.1	Phenylalanine ammonia-lyase 3	TRINITY_DN54079_c0_g1	1190	997.65	93.82	2.37	2.84
TRINITY_DN23746_c0_g1	1805.9	1613.77	237.87	3.57	4.44	AT2G40890	C3'H	AT5G26310.1	Phenylalanine ammonia-lyase 3	TRINITY_DN39007_c0_g1	1246	1053.65	101.02	2.41	2.89
TRINITY_DN23840_c0_g1	1779.7	1587.57	848	12.92	16.08	AT5G09970	CYTOCHROME P450, FA	AT5G26310.1	Phenylalanine ammonia-lyase 3	TRINITY_DN22983_c0_g1	381	189.29	18.22	2.42	2.9
TRINITY_DN2385_c0_g2	1889.13	1697	706	10.06	12.53	AT2G40890	C3'H	AT5G26310.1	Phenylalanine ammonia-lyase 3	TRINITY_DN53642_c0_g1	509	316.71	31.45	2.5	3
TRINITY_DN24002_c2_g1	520	327.93	25	1.84	2.3	AT2G40890	C3'H	AT5G26310.1	Phenylalanine ammonia-lyase 3	TRINITY_DN14812_c0_g1	1243	1050.65	105.84	2.53	3.04
TRINITY_DN24105_c0_g1	1718	1525.87	500	7.93	9.87	AT5G48930	Shikimate O-hydroxycinnamoyltransferase	AT5G26310.1	Phenylalanine ammonia-lyase 3	TRINITY_DN24010_c0_g1	338	147.07	15.04	2.57	3.09
TRINITY_DN24112_c0_g1	1414	1221.87	29	0.57	0.71	AT2G40890	C3'H	AT5G26310.1	Phenylalanine ammonia-lyase 3	TRINITY_DN42304_c0_g1	937	744.65	79.89	2.7	3.24
TRINITY_DN24199_c0_g1	1641	1448.87	142	2.37	2.95	AT1G55270	SMALL AND GLOSSY LEAVES1	AT5G26310.1	Phenylalanine ammonia-lyase 3	TRINITY_DN34422_c0_g1	827	634.65	68.8	2.73	3.27
TRINITY_DN24338_c0_g1	1026.96	834.83	95	2.75	3.43	AT1G22640	Transcription factor MYB3	AT5G26310.1	Phenylalanine ammonia-lyase 3	TRINITY_DN42276_c0_g1	705	512.65	62.09	3.05	3.65
TRINITY_DN2434_c0_g1	1626	1433.87	5	0.08	0.1	AT5G07870	HXXXD-type acyl-transferase	AT5G26310.1	Phenylalanine ammonia-lyase 3	TRINITY_DN44366_c0_g1	1498	1305.65	160.56	3.09	3.71
TRINITY_DN2445_c0_g1	463	271.03	708.35	63.21	78.69	AT3G21240	4-coumarate--CoA ligase 2	AT5G26310.1	Phenylalanine ammonia-lyase 3	TRINITY_DN29310_c0_g1	1529.63	1337.28	167.2	3.15	3.77
TRINITY_DN2480_c0_g1	1429.78	1238.09	421	8.22	10.24	AT5G48930	Shikimate O-hydroxycinnamoyltransferase	AT5G26310.1	Phenylalanine ammonia-lyase 3	TRINITY_DN66030_c0_g1	872	679.65	85.56	3.17	3.8
TRINITY_DN24933_c0_g1	3388.86	3196.73	387	2.93	3.64	AT3G23590	REF4-RELATED 1	AT5G26310.1	Phenylalanine ammonia-lyase 3	TRINITY_DN1233_c2_g1	326	135.42	17.46	3.24	3.89
TRINITY_DN2502_c0_g1	1747	1554.87	7625	118.61	147.65	AT2G40890.1	C3'H	AT5G26310.1	Phenylalanine ammonia-lyase 3	TRINITY_DN47533_c0_g1	463	270.8	35.27	3.28	3.93
TRINITY_DN25365_c0_g1	1053	860.87	853.31	23.97	29.84	AT2G40890	C3'H	AT5G26310.1	Phenylalanine ammonia-lyase 3	TRINITY_DN31806_c0_g1	339.7	148.74	20	3.38	4.06
TRINITY_DN255_c0_g1	1532.25	1340.12	74	1.34	1.66	AT1G22640	Transcription factor MYB3	AT5G26310.1	Phenylalanine ammonia-lyase 3	TRINITY_DN18231_c0_g1	1413	1220.65	164.74	3.4	4.07
TRINITY_DN2552_c0_g1	1617	1424.87	72	1.22	1.52	AT5G48930	Shikimate O-hydroxycinnamoyltransferase	AT5G26310.1	Phenylalanine ammonia-lyase 3	TRINITY_DN65326_c0_g1	1610	1417.65	201.85	3.58	4.29
TRINITY_DN2564_c0_g1	1837.58	1645.44	1730	25.43	31.66	AT2G40890	C3'H	AT5G26310.1	Phenylalanine ammonia-lyase 3	TRINITY_DN55107_c0_g1	1768	1575.65	227.41	3.63	4.35
TRINITY_DN25968_c0_g1	1946.73	1754.6	592	8.16	10.16	AT2G40890	C3'H	AT5G26310.1	Phenylalanine ammonia-lyase 3	TRINITY_DN84155_c0_g1	665	472.65	68.71	3.66	4.39
TRINITY_DN26313_c2_g1	1628	1435.87	28	0.47	0.59	AT2G40890	C3'H	AT5G26310.1	Phenylalanine ammonia-lyase 3	TRINITY_DN16967_c0_g1	1209	1016.65	150.11	3.72	4.45
TRINITY_DN26325_c0_g1	1059	866.99	44	1.23	1.53	AT5G09970	CYTOCHROME P450, FA	AT5G26310.1	Phenylalanine ammonia-lyase 3	TRINITY_DN40044_c0_g1	385	193.25	28.7	3.74	4.48
TRINITY_DN2655_c0_g1	1828	1635.87	266	3.93	4.9	AT5G26310	Phenylalanine ammonia-lyase 3	AT5G26310.1	Phenylalanine ammonia-lyase 3	TRINITY_DN34674_c0_g1	1653	1460.65	217.22	3.74	4.49
TRINITY_DN2663_c0_g1	1945.54	1753.41	678	9.35	11.64	AT5G66690	UDP-glycosyltransferase 72E2	AT5G26310.1	Phenylalanine ammonia-lyase 3	TRINITY_DN5108_c0_g1	660.36	469.2	69.81	3.74	4.49
TRINITY_DN26740_c0_g1	812	619.87	1	0.04	0.05	AT1G22640	Transcription factor MYB3	AT5G26310.1	Phenylalanine ammonia-lyase 3	TRINITY_DN9833_c0_g1	1569	1376.65	210.25	3.84	4.61
TRINITY_DN26767_c0_g1	1205.32	1013.19	1663	39.7	49.42	AT1G22640	Transcription factor MYB3	AT5G26310.1	Phenylalanine ammonia-lyase 3	TRINITY_DN74670_c0_g1	490	297.74	46.29	3.91	4.69
TRINITY_DN2677_c0_g1	715	522.87	268	12.4	15.43	AT5G48930	Shikimate O-hydroxycinnamoyltransferase	AT5G26310.1	Phenylalanine ammonia-lyase 3	TRINITY_DN5108_c0_g2	1443	1250.65	199.03	4	4.8
TRINITY_DN26771_c0_g1	1687	1494.87	0	0	0	AT2G40890	C3'H	AT5G26310.1	Phenylalanine ammonia-lyase 3	TRINITY_DN22564_c0_g1	1582	1389.65	234.51	4.25	5.09
TRINITY_DN26772_c0_g1	1635	1442.87	613	10.28	12.79	AT5G66690	UDP-glycosyltransferase 72E2	AT5G26310.1	Phenylalanine ammonia-lyase 3	TRINITY_DN45671_c0_g1	1423	1230.65	219.26	4.48	5.37
TRINITY_DN26847_c0_g1	1700.63	1508.5	1626	26.07	32.45	AT5G26310	Phenylalanine ammonia-lyase 3	AT5G26310.1	Phenylalanine ammonia-lyase 3	TRINITY_DN534_c0_g3	1147	954.65	174.21	4.59	5.5
TRINITY_DN27212_c0_g1	1343.04	1150.91	7152	150.3	187.1	AT5G09970	CYTOCHROME P450, FA	AT5G26310.1	Phenylalanine ammonia-lyase 3	TRINITY_DN64981_c0_g1	1705	1512.65	319.78	5.32	6.38
TRINITY_DN27480_c0_g1	705.16	513.03	59	2.78	3.46	AT1G22640	Transcription factor MYB3	AT5G26310.1	Phenylalanine ammonia-lyase 3	TRINITY_DN25615_c0_g2	345	153.89	33	5.4	6.47
TRINITY_DN27922_c0_g1	734.87	542.74	11	0.49	0.61	AT5G26310	Phenylalanine ammonia-lyase 3	AT5G26310.1	Phenylalanine ammonia-lyase 3	TRINITY_DN47039_c0_g1	612	419.66	90.39	5.42	6.5
TRINITY_DN28064_c0_g1	2018.66	1826.53	900	11.92	14.84	AT2G48110	Mediator of RNA polymerase II transcription subunit 33B	AT5G26310.1	Phenylalanine ammonia-lyase 3	TRINITY_DN35770_c0_g1	698	505.65	111.48	5.55	6.65
TRINITY_DN28176_c0_g1	555	362.91	450	29.99	37.33	AT3G21240	4-coumarate--CoA ligase 2	AT5G26310.1	Phenylalanine ammonia-lyase 3	TRINITY_DN14109_c0_g1	944.85	752.49	174.59	5.84	7
TRINITY_DN28186_c0_g1	430	238.16	180.88	18.37	22.87	AT2G40890	C3'H	AT5G26310.1	Phenylalanine ammonia-lyase 3	TRINITY_DN37688_c0_g1	262	75.49	19.46	6.49	7.78
TRINITY_DN28312_c0_g1	1619	1426.87	293	4.97	6.18	AT2G40890	C3'H	AT5G26310.1	Phenylalanine ammonia-lyase 3	TRINITY_DN7084_c0_g1	1519.83	1327.48	354.78	6.73	8.06
TRINITY_DN28335_c0_g1	1035	842.87	7	0.2	0.25	AT3G21240	4-coumarate--CoA ligase 2	AT5G26310.1	Phenylalanine ammonia-lyase 3	TRINITY_DN27462_c0_g1	1654	1461.65	396.42	6.82	8.18
TRINITY_DN28378_c0_g1	860	667.87	141	5.11	6.36	AT4G26220	caffeoyl-coenzyme A O-methyltransferase	AT5G26310.1	Phenylalanine ammonia-lyase 3	TRINITY_DN3826_c0_g1	1580.69	1388.34	379.39	6.88	8.24
TRINITY_DN28387_c0_g1	535.51	347.11	158	11.01	13.7	AT5G26310	Phenylalanine ammonia-lyase 3	AT5G26310.1	Phenylalanine ammonia-lyase 3	TRINITY_DN27919_c0_g1	1519.48	1327.13	389	7.38	8.84
TRINITY_DN2842_c0_g1	1734.51	1542.38	2824.01	44.28	55.13	AT5G26310	Phenylalanine ammonia-lyase 3	AT5G26310.1	Phenylalanine ammonia-lyase 3	TRINITY_DN19534_c0_g1	399	207.11	62.35	7.58	9.08
TRINITY_DN28442_c0_g1	1117	924.87	118	3.09	3.84	AT1G22640	Transcription factor MYB3	AT5G26310.1	Phenylalanine ammonia-lyase 3	TRINITY_DN27462_c0_g2	1701	1508.65	455.58	7.6	9.11
TRINITY_DN28488_c0_g1	1112.71	920.58	0	0	0	AT2G40890	C3'H	AT5G26310.1	Phenylalanine ammonia-lyase 3	TRINITY_DN4548_c0_g1	594	401.66	123.34	7.73	9.26
TRINITY_DN28574_c0_g1	2060.15	1868.02	3049	39.48	49.14	AT3G21240	4-coumarate--CoA ligase 2	AT5G26310.1	Phenylalanine ammonia-lyase 3	TRINITY_DN11316_c0_g2	1588.34	1395.98	437.71	7.89	9.46
TRINITY_DN28683_c0_g1	913.23	721.1	66.01	2.21	2.76	AT2G40890	C3'H	AT5G26310.1	Phenylalanine ammonia-lyase 3	TRINITY_DN534_c1_g1	504.28	312.01	101.63	8.2	9.83
TRINITY_DN2883_c0_g1	476	284	1334.14	113.62	141.44	AT2G30490	Trans-cinnamate 4-monooxygenase	AT5G26310.1	Phenylalanine ammonia-lyase 3	TRINITY_DN19265_c0_g1	1068.44	876.82	304.19	8.73	10.46
TRINITY_DN28976_c0_g1	1180	987.87	1	0.02	0.03	AT5G66690	UDP-glycosyltransferase 72E2	AT5G26310.1	Phenylalanine ammonia-lyase 3	TRINITY_DN22113_c0_g1	1336.56	1144.2	405	8.91	10.68
TRINITY_DN28979_c0_g1	499	306.96	133	10.48	13.05	AT2G40890	C3'H	AT5G26310.1	Phenylalanine ammonia-lyase 3	TRINITY_DN3286_c0_g1	1500.74	1308.39	476.06	9.16	10.98
TRINITY_DN2925_c0_g1	2305.72	2113.59	913	10.45	13.01	AT5G26310	Phenylalanine ammonia-lyase 3	AT5G26310.1	Phenylalanine ammonia-lyase 3	TRINITY_DN31592_c0_g1	2235	2042.65	809.53	9.97	11.95
TRINITY_DN29338_c0_g1	1137	944.87	12	0.31	0.38	AT5G26310	Phenylalanine ammonia-lyase 3	AT5G26310.1	Phenylalanine ammonia-lyase 3	TRINITY_DN4766_c0_g1	1532.59	1340.24	541.34	10.16	12.18
TRINITY_DN29346_c0_g1	1082	889.87	74.39	2.02	2.52	AT5G66690	UDP-glycosyltransferase 72E2	AT5G26310.1	Phenylalanine ammonia-lyase 3	TRINITY_DN63847_c0_g1	736	543.65	236.2	10.93	13.11
TRINITY_DN295_c0_g1	889.34	697.21	596	20.68	25.74	AT2G40890	C3'H	AT5G26310.1	Phenylalanine ammonia-lyase 3	TRINITY_DN14434_c0_g1	591.78	399.45	179.7	11.32	13.57
TRINITY_DN29518_c0_g1	1623	1430.87	1302	22.01	27.4	AT2G40890	C3'H	AT5G26310.1	Phenylalanine ammonia-lyase 3	TRINITY_DN31561_c0_g1	1457.54	1265.19	587.25	11.68	14
TRINITY_DN2966_c0_g1	1861.12	1668.99	338	4.9	6.1	AT2G40890	C3'H	AT5G26310.1	Phenylalanine ammonia-lyase 3	TRINITY_DN1233_c1_g1	1553	1360.65	675.29	12.49	14.97
TRINITY_DN2979_c0_g1	2131.53	1939.4	28026	349.52	435.1	AT3G21240	4-coumarate--CoA ligase 2	AT5G26310.1	Phenylalanine ammonia-lyase 3	TRINITY_DN22283_c0_g1	1739.15	1546.8	778.96	12.67	15.19
TRINITY_DN2982_c0_g1	2483.03	2290.9	6687	70.6	87.89	AT1G51680	4-coumarate--CoA ligase 1	AT5G26310.1	Phenylalanine ammonia-lyase 3	TRINITY_DN20815_c0_g1	1623.96	1431.61	761	13.38	16.03
TRINITY_DN2995_c0_g1	1670.92	1478.79	1967	32.17	40.05	AT5G48930	Shikimate O-hydroxycinnamoyltransferase	AT5G26310.1	Phenylalanine ammonia-lyase 3	TRINITY_DN20815_c0_g1	1623.96	1431.61	761	13.38	16.03
TRINITY_DN30071_c0_g2	954.36	762.23	24	0.76	0.95	AT2G40890	C3'H	AT5G26310.1	Phenylalanine ammonia-lyase 3	TRINITY_DN5108_c0_g3	294	104.86	65.22	15.65	18.76
TRINITY_DN30773_c0_g1	368	176.72	5	0.68	0.85	AT2G40890	C3'H	AT5G26310.1	Phenylalanine ammonia-lyase 3	TRINITY_DN3726_c0_g1	1690	1497.65	1071.67	18.01	21.58
TRINITY_DN3094_c0_g1	1344.93	1153	1281.45	26.88	33.46	AT5G26310	Phenylalanine ammonia-lyase 3	AT5G26310.1	Phenylalanine ammonia-lyase 3	TRINITY_DN4258_c0_g1	1551	1358.65	1198.66	22.2	26.61
TRINITY_DN31035_c0_g1	1943	1750.87	174	2.4	2.99	AT2G40890	C3'H	AT5G26310.1	Phenylalanine ammonia-lyase 3	TRINITY_DN534_c0_g4	1113	920.65	841.93	23.01	27.58
TRINITY_DN31045_c0_g1	1829	1636.87	424	6.27	7.8	AT2G40890	C3'H	AT5G26310.1	Phenylalanine ammonia-lyase 3	TRINITY_DN16763_c0_g1	1570.98	1378.62	1518	27.71	33.21
TRINITY_DN31049_c0_g1	2009	1816.87	12	0.16	0.2	AT5G26310	Phenylalanine ammonia-lyase 3	AT5G26310.1	Phenylalanine ammonia-lyase 3	TRINITY_DN4428_c0_g1	1971.11	1778.76	1959.52	27.72	33.23
TRINITY_DN31096_c0_g1	395	203.4	0	0	0	AT2G40890	C3'H	AT5G26310.1	Phenylalanine ammonia-lyase 3	TRINITY_DN1233_c0_g2	1455.56	1263.21	1442.85	28.74	34.45
TRINITY_DN31147_c0_g1	491	298.97	10	0.81	1.01	AT2G40890	C3'H	AT5G26310.1	Phenylalanine ammonia-lyase 3	TRINITY_DN2430_c0_g1	1264.31	1071.96	1499.04	35.19	42.18
TRINITY_DN31174_c0_g1	736	543.87	5	0.22	0.28	AT2G40890	C3'H	AT5G26310.1	Phenylalanine ammonia-lyase 3	TRINITY_DN1233_c0_g1	1661.4	1469.05	2095.37	35.89	43.02
TRINITY_DN31182_c0_g1	832	639.87	376	14.21	17.69	AT1G22640	Transcription factor MYB3	AT5G26310.1	Phenylalanine ammonia-lyase 3	TRINITY_DN25615_c0_g1	1849.47	1657.12	2702.4	41.04	49.19
TRINITY_DN312_c0_g1	1905.5	1713.37	0	0	0	AT1G22640	Transcription factor MYB3	AT5G26310.1	Phenylalanine ammonia-lyase 3	TRINITY_DN468_c0_g4	1851	1658.65	8428.77	127.88	153.28
TRINITY_DN31307_c0_g1	1783.03	1590.9	289	4.39	5.47	AT1G51680	4-coumarate--CoA ligase 1	AT5G26310.1	Phenylalanine ammonia-lyase 3	TRINITY_DN534_c0_g1	1398.08	1205.73	7027.15	146.66	175.8
TRINITY_DN31326_c0_g1	1387	1194.87	5	0.1	0.13	AT2G40890	C3'H	AT5G09970.1	CYTOCHROME P450, FA	TRINITY_DN497_c1_g1	211	33.93	0	0	0
TRINITY_DN31353_c0_g1	974.47	784.2	8	0.25	0.31	AT2G40890	C3'H	AT5G09970.1	CYTOCHROME P450, FA	TRINITY_DN20229_c0_g1	744	551.65	7.94	0.36	0.43
TRINITY_DN31842_c0_g1	529	336.93	238	17.09	21.27	AT5G66690	UDP-glycosyltransferase 72E2	AT5G09970.1	CYTOCHROME P450, FA	TRINITY_DN85034_c0_g1	370	178.44	6	0.85	1.01
TRINITY_DN31948_c0_g1	817	624.87	2	0.08	0.1	AT1G22640	Transcription factor MYB3	AT5G09970.1	CYTOCHROME P450, FA	TRINITY_DN39905_c0_g1	1600	1407.65	52.49	0.94	1.12
TRINITY_DN31954_c0_g1	396	204.39	468	55.38	68.94	AT2G40890	C3'H	AT5G09970.1	CYTOCHROME P450, FA	TRINITY_DN781_c2_g1	327	136.39	6.36	1.17	1.41
TRINITY_DN32007_c0_g1	422.06	230.33	12	1.26	1.57	AT5G66690	UDP-glycosyltransferase 72E2	AT5G09970.1	CYTOCHROME P450, FA	TRINITY_DN16301_c0_g1	1793	1600.65	85.91	1.35	1.62
TRINITY_DN32098_c0_g1	777	584.87	18	0.74	0.93	AT1G22640	Transcription factor MYB3	AT5G09970.1	CYTOCHROME P450, FA	TRINITY_DN16275_c0_g1	1370.46	1178.11	83.39	1.78	2.14
TRINITY_DN32139_c0_g1	1447.52	1255.4	75	1.44	1.8	AT1G22640	Transcription factor MYB3	AT5G09970.1	CYTOCHROME P450, FA	TRINITY_DN40074_c0_g1	683	490.65	38.62	1.98	2.37
TRINITY_DN32141_c0_g1	760	567.87	49	2.09	2.6	AT1G22640	Transcription factor MYB3	AT5G09970.1	CYTOCHROME P450, FA	TRINITY_DN59403_c0_g1	770	577.65	59.38	2.59	3.1
TRINITY_DN3218_c0_g3	1102	909.87	7	0.19	0.23	AT1G22640	Transcription factor MYB3	AT5G09970.1	CYTOCHROME P450, FA	TRINITY_DN57924_c0_g1	525	332.7	36.4	2.75	3.3
TRINITY_DN32357_c0_g1	589	396.89	11	0.67	0.83	AT2G40890	C3'H	AT5G09970.1	CYTOCHROME P450, FA	TRINITY_DN9722_c0_g1	506	313.72	34.6	2.78	3.33
TRINITY_DN32597_c0_g1	1008.52	816.39	319	9.45	11.76	AT1G22640	Transcription factor MYB3	AT5G09970.1	CYTOCHROME P450, FA	TRINITY_DN26091_c0_g1	1604	1411.65	214.51	3.82	4.58
TRINITY_DN3264_c0_g1	695.85	503.8	575.05	27.61	34.37	AT2G40890	C3'H	AT5G09970.1	CYTOCHROME P450, FA	TRINITY_DN84850_c0_g1	875	682.65	103.71	3.82	4.58
TRINITY_DN32665_c0_g1	1205	1012.87	289	6.9	8.59	AT4G24520	CPR 1	AT5G09970.1	CYTOCHROME P450, FA	TRINITY_DN4150_c1_g1	3481.54	3289.19	585.28	4.48	5.37
TRINITY_DN3268_c0_g1	1019.58	827.45	5862.54	171.36	213.32	AT5G09970	CYTOCHROME P450, FA	AT5G09970.1	CYTOCHROME P450, FA	TRINITY_DN77622_c0_g1	1724	1531.65	306.68	5.04	6.04
TRINITY_DN32819_c0_g1	467	275.02	130	11.43	14.23	AT3G10340	Phenylalanine ammonia-lyase 4	AT5G09970.1	CYTOCHROME P450, FA	TRINITY_DN29146_c0_g1	1070	877.65	186.58	5.35	6.41
TRINITY_DN32857_c0_g1	710	518.37	59.38	2.59	3.1	AT5G48930	Shikimate O-hydroxycinnamoyltransferase	AT5G09970.1	CYTOCHROME P450, FA	TRINITY_DN30510_c0_g1	1717.59	1525.23	337.32	5.57	6.67
TRINITY_DN3311_c0_g1	2067.06	1874.93	1120	14.45	17.99	AT1G65060	4-coumarate--CoA ligase 3	AT5G09970.1	CYTOCHROME P450, FA	TRINITY_DN40947_c0_g1	1104	911.65	202.42	5.59	6.7
TRINITY_DN33264_c0_g1	478.38	286.38	173	14.61	18.19	AT5G48930	Shikimate O-hydroxycinnamoyltransferase	AT5G09970.1	CYTOCHROME P450, FA	TRINITY_DN8040_c0_g1	2544.72	2352.37	668.29	7.15	8.57
TRINITY_DN33565_c0_g1	534.79	343.06	723	50.97	63.45	AT2G37040	Phenylalanine ammonia-lyase 1	AT5G09970.1	CYTOCHROME P450, FA	TRINITY_DN30610_c0_g1	1459.83	1267.47	436.61	8.67	10.39
TRINITY_DN3359_c0_g1	1988.29	1796.16	3411	45.93	57.18	AT2G40890	C3'H	AT5G09970.1	CYTOCHROME P450, FA	TRINITY_DN6934_c0_g1	1116.42	924.12	319.02	8.69	10.41
TRINITY_DN341_c0_g1	369	177.7	1	0.59	0.7	AT1G22640	Transcription factor MYB3	AT5G09970.1	CYTOCHROME P450, FA	TRINITY_DN28290_c0_g1	1724.83	1532.94	735.09	12.07	14.46
TRINITY_DN3417_c0_g1	1766	1573.87	1847	28.38	35.33	AT2G40890	C3'H	AT5G09970.1	CYTOCHROME P450, FA	TRINITY_DN5785_c0_g1	1327.33	1134.97	873.16	19.36	23.21
TRINITY_DN34440_c0_g1	615	422.88	119.6	6.84	8.52	AT5G09970	CYTOCHROME P450, FA	AT5G09970.1	CYTOCHROME P450, FA	TRINITY_DN9977_c0_g1	2233	2040.65	1834.94	22.63	27.12
TRINITY_DN34683_c0_g1	395	203.4	12	1.43	1.78	AT1G22640	Transcription factor MYB3	AT5G09970.1	CYTOCHROME P450, FA	TRINITY_DN3953_c0_g1	1743.18	1550.83	2010.84	32.63	39.11
TRINITY_DN34997_c0_g1	1825	1632.87	6	0.09	0.11	AT2G40890	C3'H	AT5G09970.1	CYTOCHROME P450, FA	TRINITY_DN1974_c0_g1	1291.72	1099.51	1429.07	32.71	39.21
TRINITY_DN3532_c0_g1	447	255.09	4	0.38	0.47	AT5G66690	UDP-glycosyltransferase 72E2	AT5G09970.1	CYTOCHROME P450, FA	TRINITY_DN3089_c2_g1	1608.74	1416.39	1892.49	33.62	40.3
TRINITY_DN35949_c0_g1	639	446.88	1	0.05	0.07	AT3G21240	4-coumarate--CoA ligase 2	AT5G09970.1	CYTOCHROME P450, FA	TRINITY_DN1156_c0_g1	2058.55	1866.2	2708.54	36.52	43.78
TRINITY_DN36080_c0_g1	1599	1406.87	25	0.43	0.54	AT5G48930	Shikimate O-hydroxycinnamoyltransferase	AT5G09970.1	CYTOCHROME P450, FA	TRINITY_DN4150_c0_g1	2504.15	2311.8	6503.12	70.79	84.85
TRINITY_DN36088_c0_g1	1852	1659.87	347	5.06	6.29	AT2G40890	C3'H	AT5G09970.1	CYTOCHROME P450, FA	TRINITY_DN3089_c0_g1	1839.28	1646.93	5953.68	90.97	109.04
TRINITY_DN36103_c0_g1	1192	999.87	14.36	0.35	0.43	AT5G66690	UDP-glycosyltransferase 72E2	AT5G09970.1	CYTOCHROME P450, FA	TRINITY_DN497_c0_g1	1808.92	1616.61	7797.48	121.37	145.49
TRINITY_DN36117_c0_g1	430.94	241.51	52	5.21	6.48	AT5G07870	HXXXD-type acyl-transferase	AT5G09970.1	CYTOCHROME P450, FA	TRINITY_DN651_c0_g1	1988.75	1796.4	16127.9	225.92	270.81
TRINITY_DN36279_c0_g1	527	334.93	23	1.66	2.07	AT3G23590	REF4-RELATED 1	AT5G07870.1	HXXXD-type acyl-transferase	TRINITY_DN67875_c0_g1	427	234.93	0	0	0
TRINITY_DN36617_c0_g1	1025.8	833.67	230.66	6.69	8.33	AT1G22640	Transcription factor MYB3	AT5G07870.1	HXXXD-type acyl-transferase	TRINITY_DN15014_c0_g2	223	42.83	1	0.59	0.7
TRINITY_DN36621_c0_g1	699	506.87	113	5.39	6.71	AT5G26310	Phenylalanine ammonia-lyase 3	AT5G07870.1	HXXXD-type acyl-transferase	TRINITY_DN53799_c0_g1	716	523.65	29.7	1.43	1.71
TRINITY_DN3669_c0_g2	2705.42	2513.29	2250	21.65	26.95	AT1G55270	SMALL AND GLOSSY LEAVES1	AT5G07870.1	HXXXD-type acyl-transferase	TRINITY_DN60035_c0_g1	336	145.12	8.3	1.44	1.73
TRINITY_DN36707_c0_g1	1438	1245.87	760	14.75	18.37	AT5G26310	Phenylalanine ammonia-lyase 3	AT5G07870.1	HXXXD-type acyl-transferase	TRINITY_DN47408_c0_g1	480	287.76	17.77	1.55	1.86
TRINITY_DN3684_c0_g1	2210	2017.87	2102	25.19	31.36	AT3G21240	4-coumarate--CoA ligase 2	AT5G07870.1	HXXXD-type acyl-transferase	TRINITY_DN61144_c0_g1	276	88.14	6	1.71	2.05
TRINITY_DN37008_c0_g1	1258.53	1066.4	798	18.1	22.53	AT5G66690	UDP-glycosyltransferase 72E2	AT5G07870.1	HXXXD-type acyl-transferase	TRINITY_DN48865_c0_g1	514	321.71	26	2.03	2.44
TRINITY_DN37556_c0_g1	1612	1419.87	97	1.65	2.06	AT5G26310	Phenylalanine ammonia-lyase 3	AT5G07870.1	HXXXD-type acyl-transferase	TRINITY_DN78454_c0_g1	448	255.84	21.55	2.12	2.54
TRINITY_DN3762_c0_g1	375	183.62	613.95	80.87	100.67	AT3G10340	Phenylalanine ammonia-lyase 4	AT5G07870.1	HXXXD-type acyl-transferase	TRINITY_DN37844_c0_g1	438	245.88	22.45	2.3	2.75
TRINITY_DN3767_c0_g1	1774.24	1582.11	565	8.64	10.75	AT5G48930	Shikimate O-hydroxycinnamoyltransferase	AT5G07870.1	HXXXD-type acyl-transferase	TRINITY_DN15014_c2_g1	446	253.85	24.55	2.43	2.92
TRINITY_DN3792_c0_g1	1602.85	1410.72	782	13.41	16.69	AT5G26310	Phenylalanine ammonia-lyase 3	AT5G07870.1	HXXXD-type acyl-transferase	TRINITY_DN45967_c0_g1	572	379.67	43.92	2.91	3.49
TRINITY_DN3808_c0_g1	1112.86	920.73	543	14.26	17.76	AT4G26220	caffeoyl-coenzyme A O-methyltransferase	AT5G07870.1	HXXXD-type acyl-transferase	TRINITY_DN14446_c0_g1	1492	1299.65	151.15	2.93	3.51
TRINITY_DN38097_c0_g1	810	617.87	0	0	0	AT5G26310	Phenylalanine ammonia-lyase 3	AT5G07870.1	HXXXD-type acyl-transferase	TRINITY_DN15014_c1_g1	999	806.65	103.54	3.23	3.87
TRINITY_DN3816_c0_g1	1130.45	939.11	617.22	15.9	19.79	AT5G26310	Phenylalanine ammonia-lyase 3	AT5G07870.1	HXXXD-type acyl-transferase	TRINITY_DN64370_c0_g1	1743	1550.65	482.04	7.82	9.38
TRINITY_DN383_c0_g4	1530	1337.87	490	8.86	11.03	AT5G48930	Shikimate O-hydroxycinnamoyltransferase	AT5G07870.1	HXXXD-type acyl-transferase	TRINITY_DN6682_c0_g1	1657	1464.65	786.02	13.5	16.19
TRINITY_DN38414_c0_g1	711	518.87	27	1.26	1.57	AT2G40890	C3'H	AT5G07870.1	HXXXD-type acyl-transferase	TRINITY_DN5735_c0_g1	1610	1417.65	914.98	16.24	19.47
TRINITY_DN38624_c0_g1	1069.05	876.92	171	4.72	5.87	AT1G67980	Putative caffeoyl-CoA O-methyltransferase	AT5G07870.1	HXXXD-type acyl-transferase	TRINITY_DN18727_c0_g1	1287.99	1097.23	863	19.79	23.72
TRINITY_DN3924_c0_g1	2810.77	2618.64	1555	14.36	17.88	AT1G22640	Transcription factor MYB3	AT5G07870.1	HXXXD-type acyl-transferase	TRINITY_DN76279_c0_g1	1727	1534.65	1794.96	29.43	35.28
TRINITY_DN39533_c0_g1	336	145.38	0	0	0	AT5G09970	CYTOCHROME P450, FA	AT4G30210.1	C3'H	TRINITY_DN1601_c2_g1	214	36.09	0	0	0
TRINITY_DN3977_c0_g1	2353.72	2161.59	129	1.44	1.8	AT2G40890	C3'H	AT4G30210.1	C3'H	TRINITY_DN1557_c2_g1	447.98	259.89	37.9	3.67	4.4
TRINITY_DN39817_c0_g1	1436	1243.87	15	0.29	0.36	AT5G48930	Shikimate O-hydroxycinnamoyltransferase	AT4G30210.1	C3'H	TRINITY_DN31280_c0_g1	575	382.67	56.37	3.71	4.44
TRINITY_DN39972_c0_g1	2066	1873.87	2	0.03	0.03	AT5G26310	Phenylalanine ammonia-lyase 3	AT4G30210.1	C3'H	TRINITY_DN10446_c0_g1	853.58	662.65	123.31	4.68	5.61
TRINITY_DN40140_c0_g1	896	703.87	0	0	0	AT1G22640	Transcription factor MYB3	AT4G30210.1	C3'H	TRINITY_DN7116_c4_g1	1149.62	957.3	250.06	6.57	7.88
TRINITY_DN41073_c0_g1	1880	1687.87	0	0	0	AT2G40890	C3'H	AT4G30210.1	C3'H	TRINITY_DN7116_c3_g1	2398.95	2206.6	684.2	7.8	9.35
TRINITY_DN4128_c0_g1	2048.44	1856.31	931	12.13	15.1	AT3G21240	4-coumarate--CoA ligase 2	AT4G30210.1	C3'H	TRINITY_DN1415_c0_g1	2589	2396.65	953.34	10.01	12
TRINITY_DN41431_c0_g1	528	335.93	13.45	0.97	1.21	AT5G48930	Shikimate O-hydroxycinnamoyltransferase	AT4G30210.1	C3'H	TRINITY_DN1557_c1_g2	1731.92	1539.57	733.81	11.99	14.38
TRINITY_DN41561_c0_g1	546.48	354.39	36	2.46	3.06	AT1G22640	Transcription factor MYB3	AT4G30210.1	C3'H	TRINITY_DN3517_c0_g1	544	351.68	183.14	13.1	15.71
TRINITY_DN4241_c0_g4	1523	1330.87	1519	27.61	34.36	AT2G40890	C3'H	AT4G30210.1	C3'H	TRINITY_DN35204_c0_g1	565	372.67	197.63	13.34	16
TRINITY_DN42873_c0_g1	777	584.87	59	2.44	3.04	AT3G21240	4-coumarate--CoA ligase 2	AT4G30210.1	C3'H	TRINITY_DN8094_c0_g1	544	351.68	216.86	15.52	18.6
TRINITY_DN42987_c0_g1	1229.84	1037.71	50	1.17	1.45	AT2G40890	C3'H	AT4G30210.1	C3'H	TRINITY_DN1601_c1_g1	1612.49	1420.14	991.41	17.57	21.06
TRINITY_DN43078_c0_g1	1540.36	1348.23	97	1.74	2.17	AT5G07870	HXXXD-type acyl-transferase	AT4G30210.1	C3'H	TRINITY_DN1415_c0_g2	2039	1846.65	1349.72	18.39	22.05
TRINITY_DN4312_c0_g1	1874.66	1682.53	458	6.58	8.2	AT5G66690	UDP-glycosyltransferase 72E2	AT4G30210.1	C3'H	TRINITY_DN1601_c1_g2	764.68	572.33	590.35	25.96	31.11
TRINITY_DN4332_c0_g1	929.08	736.95	1984	65.11	81.06	AT2G40890	C3'H	AT4G30210.1	C3'H	TRINITY_DN1575_c0_g1	887.49	695.14	861.59	31.19	37.39
TRINITY_DN43749_c0_g1	1785.57	1593.44	378	5.74	7.14	AT1G65060	4-coumarate--CoA ligase 3	AT4G30210.1	C3'H	TRINITY_DN7116_c2_g1	1234.67	1042.35	1630.88	39.37	47.19
TRINITY_DN43959_c0_g1	507	314.95	75.45	5.79	7.21	AT5G48930	Shikimate O-hydroxycinnamoyltransferase	AT4G30210.1	C3'H	TRINITY_DN1557_c1_g1	621.6	429.31	696.74	40.84	48.95
TRINITY_DN44228_c0_g1	1421	1228.87	34	0.67	0.83	AT5G26310	Phenylalanine ammonia-lyase 3	AT4G30210.1	C3'H	TRINITY_DN1557_c0_g1	716.21	524.2	1035.5	49.71	59.59
TRINITY_DN4426_c0_g1	1507	1314.87	157	2.89	3.6	AT5G26310	Phenylalanine ammonia-lyase 3	AT4G30210.1	C3'H	TRINITY_DN1415_c1_g1	898.2	705.85	1544.64	55.07	66.01
TRINITY_DN44522_c0_g1	1551	1358.87	44	0.78	0.97	AT1G22640	Transcription factor MYB3	AT4G30210.1	C3'H	TRINITY_DN3645_c0_g1	360	168.59	465.02	69.41	83.2
TRINITY_DN4462_c0_g1	1571.53	1379.4	2188	38.36	47.76	AT5G66690	UDP-glycosyltransferase 72E2	AT4G30210.1	C3'H	TRINITY_DN63353_c0_g1	2568	2375.65	9079.9	96.18	115.29
TRINITY_DN45056_c0_g1	841	648.87	88.61	3.3	4.11	AT5G66690	UDP-glycosyltransferase 72E2	AT4G30210.1	C3'H	TRINITY_DN1601_c0_g1	713.34	521.05	2234.5	107.92	129.36
TRINITY_DN45319_c0_g1	374	182.63	336.71	44.59	55.51	AT3G53260	Phenylalanine ammonia-lyase 2	AT4G26220.1	caffeoyl-coenzyme A O-methyltransferase	TRINITY_DN52338_c0_g1	383	191.27	22.91	3.01	3.61
TRINITY_DN45436_c0_g1	1533	1340.87	99	1.79	2.22	AT1G22640	Transcription factor MYB3	AT4G26220.1	caffeoyl-coenzyme A O-methyltransferase	TRINITY_DN90704_c0_g1	553	360.68	44.86	3.13	3.75
TRINITY_DN45554_c0_g1	681.67	491.15	0	0	0	AT5G07870	HXXXD-type acyl-transferase	AT4G26220.1	caffeoyl-coenzyme A O-methyltransferase	TRINITY_DN28192_c0_g1	766.42	574.06	72.77	3.19	3.82
TRINITY_DN4558_c0_g1	1881	1688.87	403	5.77	7.18	AT5G66690	UDP-glycosyltransferase 72E2	AT4G26220.1	caffeoyl-coenzyme A O-methyltransferase	TRINITY_DN17693_c0_g2	522.35	330.21	46.9	3.57	4.28
TRINITY_DN4595_c0_g1	1630.04	1437.91	2383	40.08	49.9	AT5G48930	Shikimate O-hydroxycinnamoyltransferase	AT4G26220.1	caffeoyl-coenzyme A O-methyltransferase	TRINITY_DN23408_c0_g1	589.54	397.21	84.14	5.33	6.39
TRINITY_DN46338_c0_g1	586	393.89	103	6.32	7.87	AT2G40890	C3'H	AT4G26220.1	caffeoyl-coenzyme A O-methyltransferase	TRINITY_DN25055_c0_g1	335.4	144.54	50.09	8.72	10.45
TRINITY_DN46629_c0_g1	315	125.08	179	34.61	43.09	AT5G26310	Phenylalanine ammonia-lyase 3	AT4G26220.1	caffeoyl-coenzyme A O-methyltransferase	TRINITY_DN27881_c0_g1	1063.14	870.79	507.85	14.68	17.59
TRINITY_DN46739_c0_g1	489.26	297.24	9	0.73	0.91	AT1G22640	Transcription factor MYB3	AT4G26220.1	caffeoyl-coenzyme A O-methyltransferase	TRINITY_DN60636_c0_g1	469	276.78	171.89	15.63	18.73
TRINITY_DN46933_c0_g1	1306	1113.87	10	2.92	3.49	AT2G40890	C3'H	AT4G26220.1	caffeoyl-coenzyme A O-methyltransferase	TRINITY_DN76790_c0_g1	672	479.65	309.97	16.26	19.49
TRINITY_DN4718_c0_g1	1703.42	1511.29	133	2.13	2.65	AT5G66690	UDP-glycosyltransferase 72E2	AT4G26220.1	caffeoyl-coenzyme A O-methyltransferase	TRINITY_DN37103_c0_g1	638.88	446.84	316.03	17.8	21.33
TRINITY_DN48376_c0_g1	1706	1513.87	112	1.79	2.23	AT2G40890	C3'H	AT4G26220.1	caffeoyl-coenzyme A O-methyltransferase	TRINITY_DN64583_c0_g1	470	277.78	279.11	25.28	30.31
TRINITY_DN48827_c0_g1	789	596.87	847	34.32	42.73	AT2G40890	C3'H	AT4G26220.1	caffeoyl-coenzyme A O-methyltransferase	TRINITY_DN12781_c0_g1	889.17	696.83	949.73	34.3	41.11
TRINITY_DN4891_c0_g1	892.91	700.89	2837	97.9	121.87	AT2G40890	C3'H	AT4G26220.1	caffeoyl-coenzyme A O-methyltransferase	TRINITY_DN2207_c0_g1	1009.82	817.46	1498.41	46.13	55.29
TRINITY_DN4900_c0_g1	1710.49	1518.36	2117	33.72	41.98	AT2G40890	C3'H	AT4G26220.1	caffeoyl-coenzyme A O-methyltransferase	TRINITY_DN64809_c0_g1	934	741.65	1412.27	47.92	57.44
TRINITY_DN49058_c0_g1	312	122.21	10	1.98	2.46	AT2G44130	KMD3	AT4G24520.1	CPR 1	TRINITY_DN5533_c0_g3	2277	2084.65	155.16	1.87	2.25
TRINITY_DN49694_c0_g2	1754	1561.87	115	1.78	2.22	AT5G26310	Phenylalanine ammonia-lyase 3	AT4G24520.1	CPR 1	TRINITY_DN5533_c0_g1	1844	1651.65	249.14	3.8	4.55
TRINITY_DN4972_c0_g1	1262.24	1070.11	9	0.2	0.25	AT5G48930	Shikimate O-hydroxycinnamoyltransferase	AT4G24520.1	CPR 1	TRINITY_DN11447_c0_g1	1467.75	1275.4	356.69	7.04	8.44
TRINITY_DN50340_c0_g1	412	220.26	0	0	0	AT4G24520	CPR 1	AT4G24520.1	CPR 1	TRINITY_DN5533_c0_g2	1625.14	1432.79	408.16	7.17	8.59
TRINITY_DN5051_c0_g1	1592	1399.87	1701	29.39	36.59	AT5G48930	Shikimate O-hydroxycinnamoyltransferase	AT4G24520.1	CPR 1	TRINITY_DN4826_c0_g1	1755.73	1563.37	652.86	10.51	12.6
TRINITY_DN50598_c0_g1	1212.72	1020.59	199	4.72	5.87	AT2G40890	C3'H	AT4G24520.1	CPR 1	TRINITY_DN4826_c0_g2	1182.85	996.24	717.51	18.12	21.72
TRINITY_DN50768_c0_g1	522	329.93	32	2.35	2.92	AT2G40890	C3'H	AT4G24520.1	CPR 1	TRINITY_DN11969_c0_g1	1063.41	871.08	969.36	28	33.57
TRINITY_DN51433_c0_g1	493	300.97	207	16.63	20.71	AT2G40890	C3'H	AT4G24520.1	CPR 1	TRINITY_DN1415_c1_g1	898.2	705.85	1544.64	55.07	66.01
TRINITY_DN5148_c0_g1	1870	1677.87	66	0.95	1.18	AT2G40890	C3'H	AT3G53260.1	Phenylalanine ammonia-lyase 2	TRINITY_DN5378_c0_g1	226	45.16	23	12.82	15.36
TRINITY_DN5170_c0_g1	1225.79	1033.66	4476	104.73	130.38	AT5G26310	Phenylalanine ammonia-lyase 3	AT3G53260.1	Phenylalanine ammonia-lyase 2	TRINITY_DN88818_c0_g1	572	379.67	557.91	36.98	44.32
TRINITY_DN51715_c0_g1	908	715.87	46	1.55	1.93	AT2G40890	C3'H	AT3G53260.1	Phenylalanine ammonia-lyase 2	TRINITY_DN1300_c0_g1	294	104.86	472.21	113.32	135.84
TRINITY_DN5176_c0_g1	2010.62	1818.49	882	11.73	14.6	AT3G21240	4-coumarate--CoA ligase 2	AT3G23590.1	REF4-RELATED 1	TRINITY_DN56489_c0_g1	848	655.65	14.68	0.56	0.68
TRINITY_DN51948_c0_g1	1153	960.87	213	5.36	6.67	AT1G55270	SMALL AND GLOSSY LEAVES1	AT3G23590.1	REF4-RELATED 1	TRINITY_DN73848_c0_g1	358	166.63	4.71	0.71	0.85
TRINITY_DN52054_c0_g1	470	278.02	48.63	4.23	5.27	AT5G26310	Phenylalanine ammonia-lyase 3	AT3G23590.1	REF4-RELATED 1	TRINITY_DN91331_c0_g1	423	230.95	9	0.98	1.18
TRINITY_DN53766_c0_g1	395	203.4	29	3.45	4.29	AT2G40890	C3'H	AT3G23590.1	REF4-RELATED 1	TRINITY_DN41164_c0_g1	578	385.67	20.91	1.36	1.64
TRINITY_DN5414_c0_g1	1495.8	1303.67	3792	70.35	87.58	AT5G48930	Shikimate O-hydroxycinnamoyltransferase	AT3G23590.1	REF4-RELATED 1	TRINITY_DN61356_c0_g1	403	211.08	11.73	1.4	1.68
TRINITY_DN5455_c0_g1	1280.09	1087.96	298	6.62	8.25	AT5G48930	Shikimate O-hydroxycinnamoyltransferase	AT3G23590.1	REF4-RELATED 1	TRINITY_DN84962_c0_g1	1050	857.65	59.94	1.76	2.11
TRINITY_DN55054_c0_g1	1663	1470.87	2	0.03	0.04	AT2G40890	C3'H	AT3G23590.1	REF4-RELATED 1	TRINITY_DN53754_c0_g1	780	587.65	45.48	1.95	2.33
TRINITY_DN55350_c0_g1	1318.34	1126.21	200	4.3	5.35	AT5G48930	Shikimate O-hydroxycinnamoyltransferase	AT3G23590.1	REF4-RELATED 1	TRINITY_DN86881_c0_g1	1275	1082.65	111.81	2.6	3.12
TRINITY_DN55360_c0_g1	477	285	133	11.29	14.05	AT5G09970	CYTOCHROME P450, FA	AT3G23590.1	REF4-RELATED 1	TRINITY_DN72197_c0_g1	274	86.31	10	2.92	3.49
TRINITY_DN55443_c0_g1	1632	1439.87	194	3.26	4.06	AT2G40890	C3'H	AT3G23590.1	REF4-RELATED 1	TRINITY_DN10683_c0_g1	3176.18	2983.83	900.49	7.59	9.1
TRINITY_DN55525_c0_g1	481.17	296.4	71	5.79	7.21	AT2G40890	C3'H	AT3G21240.1	4-coumarate--CoA ligase 2	TRINITY_DN69968_c0_g1	344	152.92	2.69	0.44	0.53
TRINITY_DN55812_c0_g1	413	221.26	106	11.59	14.42	AT2G40890	C3'H	AT3G21240.1	4-coumarate--CoA ligase 2	TRINITY_DN27770_c0_g1	281	92.74	5.38	1.46	1.75
TRINITY_DN5589_c0_g1	837.68	645.57	110	4.12	5.13	AT5G66690	UDP-glycosyltransferase 72E2	AT3G21240.1	4-coumarate--CoA ligase 2	TRINITY_DN27051_c0_g1	1772	1579.65	97.15	1.55	1.86
TRINITY_DN55943_c0_g1	643	450.88	7	0.38	0.47	AT5G26310	Phenylalanine ammonia-lyase 3	AT3G21240.1	4-coumarate--CoA ligase 2	TRINITY_DN16018_c0_g1	518	325.71	22.28	1.72	2.06
TRINITY_DN55947_c0_g1	1676.94	1484.81	815	13.28	16.53	AT3G50280	HXXXD-type acyl-transferase	AT3G21240.1	4-coumarate--CoA ligase 2	TRINITY_DN38109_c0_g1	639.24	448.84	38.07	2.13	2.56
TRINITY_DN56111_c0_g1	1670	1477.87	101	1.65	2.06	AT5G09970	CYTOCHROME P450, FA	AT3G21240.1	4-coumarate--CoA ligase 2	TRINITY_DN13432_c0_g2	704	511.65	43.56	2.14	2.57
TRINITY_DN56977_c0_g1	313	123.16	5	0.98	1.22	AT1G80440	KMD1	AT3G21240.1	4-coumarate--CoA ligase 2	TRINITY_DN21993_c0_g1	1226	1033.65	92.58	2.25	2.7
TRINITY_DN5709_c1_g1	1783.31	1591.18	775	11.78	14.66	AT3G21240	4-coumarate--CoA ligase 2	AT3G21240.1	4-coumarate--CoA ligase 2	TRINITY_DN20950_c0_g2	276	88.14	8	2.28	2.74
TRINITY_DN57277_c0_g1	759	566.87	60	2.56	3.19	AT2G40890	C3'H	AT3G21240.1	4-coumarate--CoA ligase 2	TRINITY_DN56530_c0_g1	492	299.74	27.31	2.29	2.75
TRINITY_DN57806_c0_g1	815	622.87	63	2.45	3.05	AT2G40890	C3'H	AT3G21240.1	4-coumarate--CoA ligase 2	TRINITY_DN7116_c1_g2	1076.84	889.55	110.18	3.12	3.74
TRINITY_DN58575_c0_g1	728	535.87	93	4.2	5.23	AT2G40890	C3'H	AT3G21240.1	4-coumarate--CoA ligase 2	TRINITY_DN5635_c0_g2	839.17	646.82	84.09	3.27	3.92
TRINITY_DN59145_c0_g1	511	318.94	26	1.97	2.45	AT5G07870	HXXXD-type acyl-transferase	AT3G21240.1	4-coumarate--CoA ligase 2	TRINITY_DN27051_c1_g1	1444	1251.65	172.75	3.47	4.16
TRINITY_DN59400_c0_g1	944	751.87	14	0.45	0.56	AT2G40890	C3'H	AT3G21240.1	4-coumarate--CoA ligase 2	TRINITY_DN20950_c1_g1	524	331.7	47.19	3.58	4.29
TRINITY_DN59518_c0_g1	504	311.95	55	4.26	5.31	AT5G48930	Shikimate O-hydroxycinnamoyltransferase	AT3G21240.1	4-coumarate--CoA ligase 2	TRINITY_DN5635_c0_g1	1427.84	1235.48	196.31	4	4.79
TRINITY_DN59589_c0_g1	398	206.6	37.22	5.34	6.4	AT1G22640	Transcription factor MYB3	AT3G21240.1	4-coumarate--CoA ligase 2	TRINITY_DN7116_c1_g1	1381.11	1188.83	334.46	7.08	8.49
TRINITY_DN5973_c0_g1	2725.29	2533.16	2994	28.59	35.59	AT2G40890	C3'H	AT3G21240.1	4-coumarate--CoA ligase 2	TRINITY_DN10690_c0_g1	1906.08	1713.73	549.99	8.08	9.68
TRINITY_DN59927_c0_g1	867.17	675.11	3408	122.09	151.99	AT1G22640	Transcription factor MYB3	AT3G21240.1	4-coumarate--CoA ligase 2	TRINITY_DN13395_c0_g1	1875.83	1683.48	574.47	8.59	10.29
TRINITY_DN6007_c0_g1	2053.76	1861.74	948	12.32	15.33	AT3G21240	4-coumarate--CoA ligase 2	AT3G21240.1	4-coumarate--CoA ligase 2	TRINITY_DN13432_c0_g1	1315.17	1122.95	418.53	9.38	11.24
TRINITY_DN602_c0_g3	1858.63	1666.5	2713.43	39.38	49.02	AT4G30210	P450 REDUCTASE 2	AT3G21240.1	4-coumarate--CoA ligase 2	TRINITY_DN5826_c0_g1	1603.64	1411.29	574.61	10.25	12.28
TRINITY_DN60688_c0_g1	592.08	399.97	21	1.27	1.58	AT5G66690	UDP-glycosyltransferase 72E2	AT3G21240.1	4-coumarate--CoA ligase 2	TRINITY_DN10690_c1_g1	1718.75	1526.4	740	12.2	14.62
TRINITY_DN60787_c0_g1	1606	1413.87	248	4.24	5.28	AT5G26310	Phenylalanine ammonia-lyase 3	AT3G21240.1	4-coumarate--CoA ligase 2	TRINITY_DN23206_c0_g1	1903.53	1711.18	889	13.07	15.67
TRINITY_DN61201_c0_g1	709	516.87	23	2.17	2.6	AT2G40890	C3'H	AT3G21240.1	4-coumarate--CoA ligase 2	TRINITY_DN5826_c0_g2	5196.89	5004.53	2883.66	14.5	17.38
TRINITY_DN61504_c0_g1	475	283	7	0.6	0.74	AT1G22640	Transcription factor MYB3	AT3G21240.1	4-coumarate--CoA ligase 2	TRINITY_DN18301_c0_g1	3787	3594.65	2949	20.64	24.75
TRINITY_DN61751_c0_g1	499	306.96	116	9.14	11.38	AT5G48930	Shikimate O-hydroxycinnamoyltransferase	AT3G21240.1	4-coumarate--CoA ligase 2	TRINITY_DN29658_c0_g1	1995	1802.65	1543.42	21.55	25.83
TRINITY_DN62318_c0_g1	845	652.87	1	0.04	0.05	AT5G48930	Shikimate O-hydroxycinnamoyltransferase	AT3G21240.1	4-coumarate--CoA ligase 2	TRINITY_DN13544_c0_g1	1623.47	1431.12	1226	21.56	25.84
TRINITY_DN6234_c0_g1	3414.56	3222.43	252	1.89	2.35	AT5G07870	HXXXD-type acyl-transferase	AT3G21240.1	4-coumarate--CoA ligase 2	TRINITY_DN17500_c0_g1	1773.26	1580.91	1719.1	27.36	32.8
TRINITY_DN62792_c0_g1	525	332.93	61	4.43	5.52	AT1G22640	Transcription factor MYB3	AT3G21240.1	4-coumarate--CoA ligase 2	TRINITY_DN2651_c0_g2	1299.79	1107.84	1525.22	34.64	41.53
TRINITY_DN62823_c0_g1	622.53	430.46	10	0.56	0.7	AT5G09970	CYTOCHROME P450, FA	AT3G21240.1	4-coumarate--CoA ligase 2	TRINITY_DN2387_c0_g1	1439.42	1247.38	2124	42.85	51.36
TRINITY_DN62886_c0_g1	488	295.98	31	2.53	3.15	AT1G22640	Transcription factor MYB3	AT3G21240.1	4-coumarate--CoA ligase 2	TRINITY_DN376_c0_g1	2481.64	2289.68	7561.49	83.1	99.61
TRINITY_DN62918_c0_g1	1532.25	1340.12	505	9.11	11.35	AT5G26310	Phenylalanine ammonia-lyase 3	AT3G21240.1	4-coumarate--CoA ligase 2	TRINITY_DN593_c0_g1	1997	1804.65	7562.16	105.45	126.4
TRINITY_DN63854_c0_g1	1223.5	1031.37	3.5	0.57	0.42	AT1G22640	Transcription factor MYB3	AT3G21240.1	4-coumarate--CoA ligase 2	TRINITY_DN20950_c0_g1	2459.77	2267.41	25754.5	285.83	342.62
TRINITY_DN6408_c0_g3	1835.9	1643.77	489	7.2	8.96	AT1G55270	SMALL AND GLOSSY LEAVES1	AT3G10340.1	Phenylalanine ammonia-lyase 4	TRINITY_DN58884_c0_g1	367	175.48	37.22	5.34	6.4
TRINITY_DN643_c0_g1	897.05	704.93	2609.54	89.53	111.46	AT4G26220	caffeoyl-coenzyme A O-methyltransferase	AT3G10340.1	Phenylalanine ammonia-lyase 4	TRINITY_DN88128_c0_g1	363	171.54	49.78	7.3	8.75
TRINITY_DN6473_c0_g1	1577.44	1385.31	16	0.28	0.35	AT3G50280	HXXXD-type acyl-transferase	AT2G48110.1	Mediator of RNA polymerase II transcription subunit 33B	TRINITY_DN34400_c0_g1	870	677.65	0	0	0
TRINITY_DN64945_c0_g1	394	202.41	1	0.12	0.15	AT2G40890	C3'H	AT2G48110.1	Mediator of RNA polymerase II transcription subunit 33B	TRINITY_DN70789_c0_g1	385	193.25	2.58	0.34	0.4
TRINITY_DN6524_c0_g1	1760.27	1568.14	842	12.99	16.17	AT2G40890	C3'H	AT2G48110.1	Mediator of RNA polymerase II transcription subunit 33B	TRINITY_DN52576_c0_g1	292	102.98	1.51	0.37	0.44
TRINITY_DN65336_c0_g1	333	142.46	11	1.87	2.32	AT5G48930	Shikimate O-hydroxycinnamoyltransferase	AT2G48110.1	Mediator of RNA polymerase II transcription subunit 33B	TRINITY_DN75729_c0_g1	585	392.67	30.65	1.96	2.35
TRINITY_DN65696_c0_g1	555	362.91	855	56.98	70.94	AT2G40890	C3'H	AT2G48110.1	Mediator of RNA polymerase II transcription subunit 33B	TRINITY_DN83430_c0_g1	1040	847.65	105.64	3.14	3.76
TRINITY_DN6577_c0_g1	1362.08	1169.95	1482	30.64	38.14	AT5G07870	HXXXD-type acyl-transferase	AT2G48110.1	Mediator of RNA polymerase II transcription subunit 33B	TRINITY_DN75486_c0_g1	1242	1049.65	135.39	3.25	3.89
TRINITY_DN6611_c0_g1	1800.06	1607.93	829	12.47	15.52	AT5G48930	Shikimate O-hydroxycinnamoyltransferase	AT2G48110.1	Mediator of RNA polymerase II transcription subunit 33B	TRINITY_DN74518_c0_g1	2484	2291.65	541.51	5.95	7.13
TRINITY_DN66167_c0_g1	442	250.1	0	0	0	AT2G40890	C3'H	AT2G44130.1	KMD3	TRINITY_DN57545_c0_g1	459	266.81	23	2.17	2.6
TRINITY_DN66575_c0_g1	1582	1389.87	0	0	0	AT2G40890	C3'H	AT2G44130.1	KMD3	TRINITY_DN26189_c0_g1	928	735.65	67.83	2.32	2.78
TRINITY_DN66832_c0_g1	1749	1556.87	69	1.07	1.33	AT2G40890	C3'H	AT2G44130.1	KMD3	TRINITY_DN13819_c0_g1	1156	963.65	143.13	3.74	4.48
TRINITY_DN6684_c0_g1	2043.98	1851.85	762	9.95	12.39	AT1G55270	SMALL AND GLOSSY LEAVES1	AT2G40890.1	C3'H	TRINITY_DN26110_c0_g1	277	89.06	0	0	0
TRINITY_DN66981_c0_g1	323	132.78	141	25.68	31.97	AT5G26310	Phenylalanine ammonia-lyase 3	AT2G40890.1	C3'H	TRINITY_DN66358_c0_g1	357	165.65	0	0	0
TRINITY_DN6708_c0_g1	838.83	646.7	908.84	33.99	42.31	AT4G30210	P450 REDUCTASE 2	AT2G40890.1	C3'H	TRINITY_DN44919_c0_g1	881	688.65	0	0	0
TRINITY_DN6715_c0_g1	1017.17	825.04	883.49	25.9	32.24	AT5G66690	UDP-glycosyltransferase 72E2	AT2G40890.1	C3'H	TRINITY_DN77113_c0_g1	236	53.18	0	0	0
TRINITY_DN67363_c0_g2	1114.06	921.92	50	1.31	1.63	AT5G26310	Phenylalanine ammonia-lyase 3	AT2G40890.1	C3'H	TRINITY_DN31865_c0_g1	576	383.67	3.48	0.23	0.27
TRINITY_DN6737_c0_g1	1531.44	1339.35	857	15.48	19.27	AT5G09970	CYTOCHROME P450, FA	AT2G40890.1	C3'H	TRINITY_DN18830_c0_g1	389	197.21	2.92	0.37	0.45
TRINITY_DN6778_c0_g1	782.07	589.95	22.98	0.94	1.17	AT3G53260	Phenylalanine ammonia-lyase 2	AT2G40890.1	Cytochrome P450 98A3	TRINITY_DN81498_c0_g1	380	188.31	4.31	0.58	0.69
TRINITY_DN684_c0_g1	732	539.87	334	14.96	18.63	AT5G48930	Shikimate O-hydroxycinnamoyltransferase	AT2G40890.1	C3'H	TRINITY_DN12057_c1_g1	390	198.2	5.68	0.72	0.86
TRINITY_DN6850_c0_g1	424	232.19	5	0.52	0.65	AT5G66690	UDP-glycosyltransferase 72E2	AT2G40890.1	C3'H	TRINITY_DN81950_c0_g1	321	130.59	4	0.77	0.92
TRINITY_DN68533_c0_g1	337	146.35	87.9	14.53	18.08	AT2G40890	C3'H	AT2G40890.1	C3'H	TRINITY_DN59203_c0_g1	384	192.26	6	0.79	0.94
TRINITY_DN69027_c0_g1	1705	1512.87	64	1.02	1.27	AT2G40890	C3'H	AT2G40890.1	C3'H	TRINITY_DN82406_c0_g1	241	57.32	2	0.88	1.05
TRINITY_DN7001_c0_g2	790	597.87	25	1.01	1.26	AT5G26310	Phenylalanine ammonia-lyase 3	AT2G40890.1	C3'H	TRINITY_DN85668_c0_g1	1268	1075.65	38.47	0.9	1.08
TRINITY_DN7052_c0_g1	1513.38	1321.25	2390	43.75	54.46	AT5G26310	Phenylalanine ammonia-lyase 3	AT2G40890.1	C3'H	TRINITY_DN61030_c0_g1	409	217.04	8	0.93	1.11
TRINITY_DN7069_c0_g1	864.15	672.02	297	10.69	13.31	AT5G26310	Phenylalanine ammonia-lyase 3	AT2G40890.1	C3'H	TRINITY_DN44995_c0_g1	605	412.66	15.9	0.97	1.16
TRINITY_DN70724_c0_g1	615	422.88	0	0	0	AT5G66690	UDP-glycosyltransferase 72E2	AT2G40890.1	C3'H	TRINITY_DN79427_c0_g1	486	293.75	11.36	0.97	1.17
TRINITY_DN7073_c0_g1	803.81	611.79	36	1.42	1.77	AT2G40890	C3'H	AT2G40890.1	C3'H	TRINITY_DN12057_c0_g2	371	179.42	7	0.98	1.18
TRINITY_DN70830_c0_g1	833	640.87	61	2.3	2.87	AT5G66690	UDP-glycosyltransferase 72E2	AT2G40890.1	C3'H	TRINITY_DN91368_c0_g1	262	75.49	3	1	1.2
TRINITY_DN7139_c0_g1	1678	1485.87	3	0.05	0.06	AT2G40890	C3'H	AT2G40890.1	C3'H	TRINITY_DN57419_c0_g1	277	89.06	4	1.13	1.35
TRINITY_DN71702_c0_g1	761	568.87	542	23.04	28.69	AT5G26310	Phenylalanine ammonia-lyase 3	AT2G40890.1	C3'H	TRINITY_DN77945_c0_g1	573	380.67	17	1.12	1.35
TRINITY_DN7376_c1_g1	1627.15	1435.01	890	15	18.67	AT2G40890	C3'H	AT2G40890.1	C3'H	TRINITY_DN14344_c0_g1	918.19	725.83	32.4	1.12	1.35
TRINITY_DN7475_c0_g1	1975	1782.87	351	4.76	5.93	AT2G40890	C3'H	AT2G40890.1	Cytochrome P450 98A3	TRINITY_DN33326_c0_g1	1221.69	1029.34	46.33	1.13	1.36
TRINITY_DN7491_c0_g1	1767.91	1575.78	540	8.29	10.32	AT2G40890	C3'H	AT2G40890.1	Cytochrome P450 98A3	TRINITY_DN24803_c0_g1	1157	964.65	46.28	1.21	1.45
TRINITY_DN751_c0_g1	1090.13	898.01	2075.17	55.89	69.58	AT5G09970	CYTOCHROME P450, FA	AT2G40890.1	C3'H	TRINITY_DN46250_c0_g1	593	400.66	20.62	1.29	1.55
TRINITY_DN765_c0_g1	1617	1424.87	10408	176.67	219.93	AT5G66690	UDP-glycosyltransferase 72E2	AT2G40890.1	C3'H	TRINITY_DN88313_c0_g1	560	367.68	19.17	1.31	1.57
TRINITY_DN7661_c0_g1	708.34	516.24	160.06	7.5	9.34	AT5G26310	Phenylalanine ammonia-lyase 3	AT2G40890.1	Cytochrome P450 98A3	TRINITY_DN46114_c0_g1	985	792.65	41.39	1.31	1.57
TRINITY_DN7675_c0_g1	1945.91	1753.78	315	4.34	5.41	AT3G21240	4-coumarate--CoA ligase 2	AT2G40890.1	Cytochrome P450 98A3	TRINITY_DN84844_c0_g1	1231	1038.65	56.27	1.36	1.63
TRINITY_DN76837_c0_g1	456	264.06	24	2.2	2.74	AT2G40890	C3'H	AT2G40890.1	Cytochrome P450 98A3	TRINITY_DN56729_c0_g1	645	452.65	25.21	1.4	1.68
TRINITY_DN7737_c0_g1	1936.07	1743.94	310	4.3	5.35	AT1G55270	SMALL AND GLOSSY LEAVES1	AT2G40890.1	Cytochrome P450 98A3	TRINITY_DN71366_c0_g1	258	71.95	4	1.4	1.68
TRINITY_DN7762_c0_g1	442	250.1	49.05	4.74	5.9	AT5G48930	Shikimate O-hydroxycinnamoyltransferase	AT2G40890.1	C3'H	TRINITY_DN88690_c0_g1	720	527.65	29.64	1.41	1.69
TRINITY_DN7798_c0_g1	1732.97	1540.84	2792	43.83	54.56	AT1G22640	Transcription factor MYB3	AT2G40890.1	C3'H	TRINITY_DN84417_c0_g1	728	535.65	30.37	1.43	1.71
TRINITY_DN7842_c1_g4	1706	1513.87	488	7.8	9.71	AT5G07870	HXXXD-type acyl-transferase	AT2G40890.1	Cytochrome P450 98A3	TRINITY_DN90657_c0_g1	376	184.36	10.81	1.48	1.77
TRINITY_DN8047_c0_g1	844.65	652.58	17	0.63	0.78	AT1G22640	Transcription factor MYB3	AT2G40890.1	Cytochrome P450 98A3	TRINITY_DN57945_c0_g1	811	618.65	37.09	1.51	1.81
TRINITY_DN807_c0_g1	3719.14	3527.01	47067.8	322.77	401.8	AT5G26310	Phenylalanine ammonia-lyase 3	AT2G40890.1	C3'H	TRINITY_DN20092_c0_g1	456	263.82	16.3	1.55	1.86
TRINITY_DN8171_c0_g1	1592.17	1400.04	38	0.66	0.82	AT2G40890	C3'H	AT2G40890.1	C3'H	TRINITY_DN22981_c0_g1	492	299.74	18.79	1.58	1.89
TRINITY_DN820_c0_g1	1001.93	809.8	2990	89.3	111.17	AT1G22640	Transcription factor MYB3	AT2G40890.1	Cytochrome P450 98A3	TRINITY_DN59177_c0_g1	429	236.92	15	1.59	1.91
TRINITY_DN8332_c0_g1	1457.21	1265.08	589	11.26	14.02	AT5G26310	Phenylalanine ammonia-lyase 3	AT2G40890.1	Cytochrome P450 98A3	TRINITY_DN41601_c0_g1	718	525.65	34.53	1.65	1.98
TRINITY_DN83524_c0_g1	897	704.87	12	0.41	0.51	AT5G09970	CYTOCHROME P450, FA	AT2G40890.1	C3'H	TRINITY_DN76165_c0_g1	932	739.65	49.13	1.67	2
TRINITY_DN83592_c0_g1	453	261.06	0	0	0	AT5G66690	UDP-glycosyltransferase 72E2	AT2G40890.1	C3'H	TRINITY_DN7447_c0_g1	647	454.65	30.71	1.7	2.04
TRINITY_DN83903_c0_g1	842	649.87	7	0.26	0.32	AT5G26310	Phenylalanine ammonia-lyase 3	AT2G40890.1	Cytochrome P450 98A3	TRINITY_DN64887_c0_g1	312	121.94	8.38	1.73	2.07
TRINITY_DN83992_c0_g1	525	332.93	12	0.87	1.09	AT5G66690	UDP-glycosyltransferase 72E2	AT2G40890.1	C3'H	TRINITY_DN85603_c0_g1	756	563.65	39.29	1.75	2.1
TRINITY_DN84001_c0_g1	543	350.91	51	3.52	4.38	AT2G40890	C3'H	AT2G40890.1	C3'H	TRINITY_DN22981_c1_g1	222	42.07	3	1.79	2.15
TRINITY_DN8426_c0_g1	1236.53	1044.4	82	1.9	2.36	AT5G66690	UDP-glycosyltransferase 72E2	AT2G40890.1	C3'H	TRINITY_DN70972_c0_g1	778	585.65	41.83	1.8	2.15
TRINITY_DN86298_c0_g1	744	551.87	0	0	0	AT1G22640	Transcription factor MYB3	AT2G40890.1	C3'H	TRINITY_DN20801_c0_g1	1895	1702.65	124.9	1.85	2.21
TRINITY_DN86324_c0_g1	520	327.93	7	0.52	0.64	AT1G22640	Transcription factor MYB3	AT2G40890.1	Cytochrome P450 98A3	TRINITY_DN44686_c0_g1	595	402.66	29.83	1.86	2.23
TRINITY_DN86546_c0_g1	399	207.36	0	0	0	AT1G51680	4-coumarate--CoA ligase 1	AT2G40890.1	C3'H	TRINITY_DN47522_c0_g1	567	374.67	28.47	1.91	2.29
TRINITY_DN8669_c0_g1	1649.29	1457.16	154	2.56	3.18	AT5G66690	UDP-glycosyltransferase 72E2	AT2G40890.1	Cytochrome P450 98A3	TRINITY_DN34586_c0_g1	689	496.65	38.77	1.96	2.35
TRINITY_DN86855_c0_g1	793	600.87	87	3.5	4.36	AT2G40890	C3'H	AT2G40890.1	C3'H	TRINITY_DN28985_c0_g1	1013	820.65	64.07	1.96	2.36
TRINITY_DN8705_c0_g2	1123.5	931.37	1186	30.8	38.34	AT5G09970	CYTOCHROME P450, FA	AT2G40890.1	Cytochrome P450 98A3	TRINITY_DN69224_c0_g1	472	279.78	22	1.98	2.37
TRINITY_DN87427_c0_g1	413	221.26	0	0	0	AT2G40890	C3'H	AT2G40890.1	C3'H	TRINITY_DN45425_c0_g1	1281	1088.65	86.97	2.01	2.41
TRINITY_DN8838_c0_g2	1020.75	828.62	231.75	6.76	8.42	AT2G40890	C3'H	AT2G40890.1	C3'H	TRINITY_DN23768_c0_g1	503	310.72	25.46	2.06	2.47
TRINITY_DN88609_c0_g1	303	113.63	13	2.77	3.44	AT5G07870	HXXXD-type acyl-transferase	AT2G40890.1	Cytochrome P450 98A3	TRINITY_DN84865_c0_g1	1479	1286.65	105.91	2.07	2.48
TRINITY_DN8875_c0_g1	555	362.91	72.8	4.85	6.04	AT5G48930	Shikimate O-hydroxycinnamoyltransferase	AT2G40890.1	C3'H	TRINITY_DN30612_c0_g1	407.55	215.81	18	2.1	2.52
TRINITY_DN89041_c0_g1	513	320.94	6	0.45	0.56	AT1G22640	Transcription factor MYB3	AT2G40890.1	C3'H	TRINITY_DN17186_c1_g1	771	578.65	48.41	2.11	2.52
TRINITY_DN89660_c0_g1	531	338.92	1	0.07	0.09	AT5G07870	HXXXD-type acyl-transferase	AT2G40890.1	C3'H	TRINITY_DN30892_c0_g1	925	732.65	62.63	2.15	2.58
TRINITY_DN9004_c0_g1	1792	1599.87	323	4.88	6.08	AT5G26310	Phenylalanine ammonia-lyase 3	AT2G40890.1	Cytochrome P450 98A3	TRINITY_DN76623_c0_g1	792	599.65	51.2	2.15	2.58
TRINITY_DN920_c0_g2	637	444.88	1733.15	94.23	117.3	AT2G30490	Trans-cinnamate 4-monooxygenase	AT2G40890.1	C3'H	TRINITY_DN51442_c0_g1	325	134.45	11.7	2.19	2.62
TRINITY_DN9210_c0_g1	2247.81	2055.68	44	0.52	0.64	AT5G66690	UDP-glycosyltransferase 72E2	AT2G40890.1	Cytochrome P450 98A3	TRINITY_DN26387_c0_g1	656.62	464.28	40.87	2.21	2.65
TRINITY_DN9290_c0_g1	2341	2148.87	1398	15.74	19.59	AT3G21240	4-coumarate--CoA ligase 2	AT2G40890.1	C3'H	TRINITY_DN75663_c0_g1	332	141.23	12.57	2.24	2.68
TRINITY_DN9327_c0_g1	801.59	609.46	281	11.15	13.88	AT1G22640	Transcription factor MYB3	AT2G40890.1	C3'H	TRINITY_DN19740_c1_g1	329	138.32	12.29	2.24	2.68
TRINITY_DN9392_c0_g1	1156	963.87	2	0.05	0.06	AT1G22640	Transcription factor MYB3	AT2G40890.1	Cytochrome P450 98A3	TRINITY_DN42915_c0_g1	529	336.7	30.63	2.29	2.74
TRINITY_DN940_c0_g1	2753.75	2561.62	67525.9	637.57	793.68	AT2G37040	Phenylalanine ammonia-lyase 1	AT2G40890.1	Cytochrome P450 98A3	TRINITY_DN26565_c0_g2	481	288.76	26.84	2.34	2.8
TRINITY_DN9432_c0_g1	1663	1470.87	78	1.28	1.6	AT2G40890	C3'H	AT2G40890.1	Cytochrome P450 98A3	TRINITY_DN46664_c1_g1	619	426.66	40.07	2.36	2.83
TRINITY_DN95011_c0_g1	325	134.71	12	2.15	2.68	AT2G30490	Trans-cinnamate 4-monooxygenase	AT2G40890.1	C3'H	TRINITY_DN65016_c0_g1	1731	1538.65	145.61	2.38	2.85
TRINITY_DN95966_c0_g1	1596	1403.87	115	1.98	2.47	AT5G66690	UDP-glycosyltransferase 72E2	AT2G40890.1	C3'H	TRINITY_DN31861_c0_g1	869.67	677.31	65.48	2.43	2.92
TRINITY_DN9600_c0_g1	744.44	552.4	114	4.99	6.21	AT3G23590	REF4-RELATED 1	AT2G40890.1	C3'H	TRINITY_DN13844_c0_g1	974.16	787.28	76.11	2.43	2.92
TRINITY_DN9608_c0_g1	2206	2013.87	2	0.02	0.03	AT2G40890	C3'H	AT2G40890.1	Cytochrome P450 98A3	TRINITY_DN55005_c0_g1	1035	842.65	82.93	2.48	2.97
TRINITY_DN9638_c0_g1	1707.15	1515.02	4012.08	64.05	79.73	AT1G22640	Transcription factor MYB3	AT2G40890.1	Cytochrome P450 98A3	TRINITY_DN9204_c0_g1	661	468.65	46.78	2.51	3.01
TRINITY_DN9688_c0_g1	2066.38	1874.25	599	7.73	9.62	AT4G24520	CPR 1	AT2G40890.1	Cytochrome P450 98A3	TRINITY_DN60760_c0_g1	1128	935.65	95.53	2.57	3.08
TRINITY_DN97778_c0_g1	396	204.39	78	9.23	11.49	AT5G09970	CYTOCHROME P450, FA	AT2G40890.1	C3'H	TRINITY_DN68308_c0_g1	326	135.42	14	2.6	3.12
TRINITY_DN99444_c0_g1	325	134.71	0	0	0	AT3G21240	4-coumarate--CoA ligase 2	AT2G40890.1	C3'H	TRINITY_DN7674_c0_g1	1721	1528.65	166.85	2.75	3.29
TRINITY_DN99655_c0_g1	761	568.87	39.04	1.66	2.07	AT2G40890	C3'H	AT2G40890.1	C3'H	TRINITY_DN2436_c0_g3	1108	915.65	108.7	2.99	3.58
TRINITY_DN997_c0_g1	2091	1898.87	1942	24.74	30.79	AT2G40890	C3'H	AT2G40890.1	Cytochrome P450 98A3	TRINITY_DN64805_c0_g1	1339	1146.65	137.17	3.01	3.61
								AT2G40890.1	Cytochrome P450 98A3	TRINITY_DN38739_c0_g1	1643	1450.65	177.64	3.08	3.69
								AT2G40890.1	Cytochrome P450 98A3	TRINITY_DN45002_c0_g1	350	158.78	19.71	3.12	3.74
								AT2G40890.1	C3'H	TRINITY_DN75888_c0_g1	1679	1486.65	185.34	3.14	3.76
								AT2G40890.1	Cytochrome P450 98A3	TRINITY_DN26301_c0_g1	443	250.86	31.47	3.16	3.78
								AT2G40890.1	C3'H	TRINITY_DN7425_c0_g1	340	149.01	19.03	3.21	3.85
								AT2G40890.1	C3'H	TRINITY_DN83887_c0_g1	1521	1328.65	170.09	3.22	3.86
								AT2G40890.1	C3'H	TRINITY_DN12093_c0_g1	464	271.79	36.25	3.36	4.02
								AT2G40890.1	Cytochrome P450 98A3	TRINITY_DN13192_c0_g1	1632.97	1440.62	192.41	3.36	4.03
								AT2G40890.1	C3'H	TRINITY_DN47155_c0_g1	1508.28	1315.92	176.73	3.38	4.05
								AT2G40890.1	C3'H	TRINITY_DN25974_c0_g1	360	168.59	22.97	3.43	4.11
								AT2G40890.1	C3'H	TRINITY_DN25974_c0_g1	360	168.59	22.97	3.43	4.11
								AT2G40890.1	Cytochrome P450 98A3	TRINITY_DN65326_c0_g1	1610	1417.65	201.85	3.58	4.29
								AT2G40890.1	C3'H	TRINITY_DN76011_c0_g1	1661	1468.65	218.66	3.75	4.49
								AT2G40890.1	C3'H	TRINITY_DN18635_c0_g1	1692	1499.65	234.01	3.93	4.71
								AT2G40890.1	C3'H	TRINITY_DN21275_c0_g1	1686	1493.65	235.81	3.97	4.76
								AT2G40890.1	C3'H	TRINITY_DN20341_c0_g1	380	188.31	30	4.01	4.81
								AT2G40890.1	C3'H	TRINITY_DN31020_c0_g1	596.61	404.78	64.55	4.01	4.81
								AT2G40890.1	C3'H	TRINITY_DN31020_c0_g1	596.61	404.78	64.55	4.01	4.81
								AT2G40890.1	Cytochrome P450 98A3	TRINITY_DN46641_c0_g1	1746	1553.65	258.79	4.19	5.02
								AT2G40890.1	Cytochrome P450 98A3	TRINITY_DN9259_c0_g1	1156.71	964.36	161.52	4.21	5.05
								AT2G40890.1	C3'H	TRINITY_DN25318_c0_g1	451	258.83	43.81	4.26	5.11
								AT2G40890.1	C3'H	TRINITY_DN5342_c0_g1	883	690.65	119.27	4.35	5.21
								AT2G40890.1	C3'H	TRINITY_DN84375_c0_g1	1435	1242.65	215.03	4.35	5.22
								AT2G40890.1	C3'H	TRINITY_DN11395_c0_g1	1485.65	1293.3	227.48	4.43	5.31
								AT2G40890.1	Cytochrome P450 98A3	TRINITY_DN16823_c0_g1	1314.95	1122.6	200.22	4.49	5.38
								AT2G40890.1	C3'H	TRINITY_DN9718_c0_g1	3188.42	2996.07	539.08	4.53	5.43
								AT2G40890.1	Cytochrome P450 98A3	TRINITY_DN10496_c0_g1	1020.45	828.25	149.68	4.55	5.45
								AT2G40890.1	C3'H	TRINITY_DN7715_c0_g1	1715	1522.65	276.34	4.57	5.47
								AT2G40890.1	C3'H	TRINITY_DN8752_c0_g1	1750	1557.65	284.4	4.59	5.51
								AT2G40890.1	C3'H	TRINITY_DN4874_c0_g1	1933	1740.65	325.19	4.7	5.64
								AT2G40890.1	C3'H	TRINITY_DN83062_c0_g1	1683	1490.65	282.09	4.76	5.71
								AT2G40890.1	C3'H	TRINITY_DN6324_c1_g1	876.03	683.68	133.04	4.9	5.87
								AT2G40890.1	C3'H	TRINITY_DN10646_c0_g1	1458.9	1266.55	246.34	4.89	5.87
								AT2G40890.1	C3'H	TRINITY_DN11081_c0_g1	1694	1501.65	294.6	4.94	5.92
								AT2G40890.1	C3'H	TRINITY_DN71104_c0_g1	377	185.34	36.69	4.98	5.97
								AT2G40890.1	Cytochrome P450 98A3	TRINITY_DN17245_c0_g1	1063	870.65	174.93	5.06	6.06
								AT2G40890.1	C3'H	TRINITY_DN12093_c0_g2	254	68.44	15.5	5.7	6.83
								AT2G40890.1	Cytochrome P450 98A3	TRINITY_DN55558_c0_g1	1644	1451.65	329.21	5.71	6.84
								AT2G40890.1	Cytochrome P450 98A3	TRINITY_DN37554_c0_g1	1666	1473.65	338.19	5.77	6.92
								AT2G40890.1	C3'H	TRINITY_DN9718_c0_g3	3154	2961.65	689.92	5.86	7.03
								AT2G40890.1	Cytochrome P450 98A3	TRINITY_DN26565_c0_g1	1345.68	1153.32	269.16	5.87	7.04
								AT2G40890.1	Cytochrome P450 98A3	TRINITY_DN9137_c0_g1	1052.96	860.61	214.14	6.26	7.51
								AT2G40890.1	C3'H	TRINITY_DN15786_c0_g1	1578	1385.65	346.69	6.3	7.55
								AT2G40890.1	C3'H	TRINITY_DN12057_c0_g1	1458.89	1266.55	321.32	6.38	7.65
								AT2G40890.1	C3'H	TRINITY_DN30272_c0_g1	1553.77	1361.42	358	6.62	7.93
								AT2G40890.1	C3'H	TRINITY_DN26912_c0_g1	1558	1365.65	391.06	7.21	8.64
								AT2G40890.1	C3'H	TRINITY_DN10607_c0_g1	1610.15	1417.8	418.4	7.43	8.9
								AT2G40890.1	C3'H	TRINITY_DN18629_c0_g1	1744.4	1552.05	471	7.64	9.15
								AT2G40890.1	C3'H	TRINITY_DN68828_c0_g1	618	425.66	132.93	7.86	9.42
								AT2G40890.1	Cytochrome P450 98A3	TRINITY_DN8251_c0_g1	413.56	221.8	70.07	7.95	9.53
								AT2G40890.1	Cytochrome P450 98A3	TRINITY_DN2734_c0_g2	1688.97	1496.62	517.08	8.69	10.42
								AT2G40890.1	C3'H	TRINITY_DN847_c0_g1	1758	1565.65	557.23	8.96	10.74
								AT2G40890.1	Cytochrome P450 98A3	TRINITY_DN6244_c0_g1	1616.49	1424.14	579.6	10.24	12.28
								AT2G40890.1	C3'H	TRINITY_DN11649_c0_g2	260.24	74.34	30.5	10.33	12.38
								AT2G40890.1	Cytochrome P450 98A3	TRINITY_DN26862_c0_g1	2437.32	2244.97	934	10.47	12.55
								AT2G40890.1	C3'H	TRINITY_DN9539_c0_g1	675.73	483.4	206.88	10.77	12.91
								AT2G40890.1	C3'H	TRINITY_DN62291_c0_g1	209	32.52	14	10.83	12.99
								AT2G40890.1	Cytochrome P450 98A3	TRINITY_DN8620_c0_g1	1007.15	814.8	380.82	11.76	14.1
								AT2G40890.1	C3'H	TRINITY_DN76069_c0_g1	1697	1504.65	746.1	12.48	14.96
								AT2G40890.1	Cytochrome P450 98A3	TRINITY_DN2734_c0_g1	2162.06	1969.71	1002	12.8	15.34
								AT2G40890.1	C3'H	TRINITY_DN6423_c0_g1	1008.15	815.79	425.18	13.12	15.72
								AT2G40890.1	C3'H	TRINITY_DN2236_c0_g1	1628.02	1435.67	772.04	13.53	16.22
								AT2G40890.1	C3'H	TRINITY_DN8131_c0_g1	675	482.65	263.22	13.72	16.45
								AT2G40890.1	Cytochrome P450 98A3	TRINITY_DN20232_c0_g1	1572.4	1380.04	777	14.17	16.98
								AT2G40890.1	Cytochrome P450 98A3	TRINITY_DN6285_c0_g1	1253	1060.65	621.61	14.75	17.68
								AT2G40890.1	C3'H	TRINITY_DN781_c0_g1	1589.14	1396.79	853.52	15.38	18.43
								AT2G40890.1	Cytochrome P450 98A3	TRINITY_DN645_c0_g2	1302.18	1109.83	706.01	16.01	19.19
								AT2G40890.1	Cytochrome P450 98A3	TRINITY_DN3555_c0_g1	566	373.67	238.81	16.08	19.28
								AT2G40890.1	Cytochrome P450 98A3	TRINITY_DN34106_c0_g1	1669.69	1477.34	950	16.18	19.4
								AT2G40890.1	C3'H	TRINITY_DN2436_c0_g1	1751.02	1558.66	1006.91	16.26	19.49
								AT2G40890.1	C3'H	TRINITY_DN2238_c0_g1	1694	1501.65	999.57	16.75	20.08
								AT2G40890.1	C3'H	TRINITY_DN4944_c0_g1	700	507.65	349	17.3	20.74
								AT2G40890.1	C3'H	TRINITY_DN20341_c0_g2	318	127.7	88.3	17.4	20.86
								AT2G40890.1	C3'H	TRINITY_DN6145_c0_g1	1738	1545.65	1079.56	17.58	21.07
								AT2G40890.1	C3'H	TRINITY_DN18598_c0_g1	1666.65	1474.29	1051.89	17.95	21.52
								AT2G40890.1	C3'H	TRINITY_DN2436_c0_g2	1688	1495.65	1309.79	22.04	26.42
								AT2G40890.1	C3'H	TRINITY_DN15557_c0_g1	1648.56	1456.21	1277.71	22.08	26.47
								AT2G40890.1	C3'H	TRINITY_DN18691_c0_g1	1593.82	1401.86	1317	23.64	28.34
								AT2G40890.1	C3'H	TRINITY_DN6704_c0_g1	2034.4	1842.05	1942	26.53	31.8
								AT2G40890.1	C3'H	TRINITY_DN37713_c0_g1	1581	1388.65	1465	26.55	31.82
								AT2G40890.1	C3'H	TRINITY_DN11344_c0_g1	1735.46	1543.1	1692	27.59	33.07
								AT2G40890.1	C3'H	TRINITY_DN4925_c0_g1	1888.22	1695.87	1907.09	28.3	33.92
								AT2G40890.1	C3'H	TRINITY_DN2236_c0_g2	1652.56	1460.21	1700.96	29.31	35.14
								AT2G40890.1	C3'H	TRINITY_DN9718_c0_g2	1988.41	1796.06	2249	31.51	37.77
								AT2G40890.1	C3'H	TRINITY_DN12291_c0_g1	1699.55	1507.2	1941	32.41	38.85
								AT2G40890.1	C3'H	TRINITY_DN6324_c0_g1	1662.06	1469.71	2018.31	34.56	41.42
								AT2G40890.1	C3'H	TRINITY_DN1158_c0_g1	1768.44	1576.09	2176.69	34.75	41.66
								AT2G40890.1	C3'H	TRINITY_DN5749_c0_g1	845.26	652.91	1028.73	39.65	47.53
								AT2G40890.1	Cytochrome P450 98A3	TRINITY_DN3316_c0_g1	1886	1693.65	2672.77	39.71	47.6
								AT2G40890.1	C3'H	TRINITY_DN13275_c0_g1	1547.78	1355.42	3431.66	63.71	76.37
								AT2G40890.1	Cytochrome P450 98A3	TRINITY_DN4349_c0_g1	1004.33	811.98	2146	66.51	79.72
								AT2G40890.1	C3'H	TRINITY_DN1965_c0_g1	1929.4	1737.05	4760.91	68.97	82.67
								AT2G40890.1	C3'H	TRINITY_DN63534_c0_g1	1834	1641.65	5791.81	88.78	106.42
								AT2G40890.1	C3'H	TRINITY_DN9597_c0_g1	1728	1535.65	5532.44	90.66	108.67
								AT2G40890.1	C3'H	TRINITY_DN2542_c0_g1	1709.84	1517.48	5860	97.17	116.48
								AT2G40890.1	C3'H	TRINITY_DN9568_c0_g1	1614	1421.65	5805.15	102.75	123.17
								AT2G37040.1	Phenylalanine ammonia-lyase 1	TRINITY_DN48158_c0_g1	688	495.65	30.9	1.57	1.88
								AT2G37040.1	Phenylalanine ammonia-lyase 1	TRINITY_DN898_c2_g1	526	333.7	155.09	11.69	14.02
								AT2G37040.1	Phenylalanine ammonia-lyase 1	TRINITY_DN1109_c0_g1	675.02	482.67	392.85	20.48	24.55
								AT2G37040.1	Phenylalanine ammonia-lyase 1	TRINITY_DN2928_c0_g1	393	201.17	180.59	22.59	27.08
								AT2G37040.1	Phenylalanine ammonia-lyase 1	TRINITY_DN3101_c0_g1	391	199.19	337.41	42.63	51.1
								AT2G37040.1	Phenylalanine ammonia-lyase 1	TRINITY_DN76119_c0_g1	625	432.66	946.1	55.03	65.96
								AT2G37040.1	Phenylalanine ammonia-lyase 1	TRINITY_DN1297_c0_g1	1432.98	1240.63	2728.53	55.34	66.34
								AT2G37040.1	Phenylalanine ammonia-lyase 1	TRINITY_DN1378_c0_g1	1403.34	1210.99	2871.17	59.66	71.52
								AT2G37040.1	Phenylalanine ammonia-lyase 1	TRINITY_DN6517_c0_g1	554	361.68	1068.36	74.33	89.1
								AT2G37040.1	Phenylalanine ammonia-lyase 1	TRINITY_DN457_c0_g1	2551.6	2359.25	59836.2	638.22	765.03
								AT2G30490.1	Trans-cinnamate 4-monooxygenase	TRINITY_DN39020_c0_g1	247	62.4	8.7	3.51	4.21
								AT2G30490.1	Trans-cinnamate 4-monooxygenase	TRINITY_DN68243_c0_g1	396	204.14	50.12	6.18	7.41
								AT2G30490.1	Trans-cinnamate 4-monooxygenase	TRINITY_DN65792_c0_g1	285	96.45	24.7	6.44	7.72
								AT2G30490.1	Trans-cinnamate 4-monooxygenase	TRINITY_DN13801_c0_g1	517	324.71	89.01	6.9	8.27
								AT2G30490.1	Trans-cinnamate 4-monooxygenase	TRINITY_DN922_c1_g1	851	658.65	357.77	13.67	16.38
								AT2G30490.1	Trans-cinnamate 4-monooxygenase	TRINITY_DN51866_c0_g1	334	143.17	94.55	16.62	19.92
								AT2G30490.1	Trans-cinnamate 4-monooxygenase	TRINITY_DN1045_c0_g1	2195.76	2003.41	1464.88	18.4	22.06
								AT2G30490.1	Trans-cinnamate 4-monooxygenase	TRINITY_DN55767_c0_g1	393	201.17	498.88	62.41	74.8
								AT2G30490.1	Trans-cinnamate 4-monooxygenase	TRINITY_DN89017_c0_g1	481	288.76	737.99	64.31	77.09
								AT2G30490.1	Trans-cinnamate 4-monooxygenase	TRINITY_DN59010_c0_g1	335	144.15	456.45	79.68	95.52
								AT2G30490.1	Trans-cinnamate 4-monooxygenase	TRINITY_DN40334_c0_g1	287	98.31	342.3	87.62	105.03
								AT2G30490.1	Trans-cinnamate 4-monooxygenase	TRINITY_DN922_c0_g1	1788.51	1596.15	8514.93	134.24	160.91
								AT1G80440.1	KMD1	TRINITY_DN33292_c0_g1	1126	933.65	134.71	3.63	4.35
								AT1G80440.1	KMD1	TRINITY_DN13608_c0_g1	1148	955.65	153.29	4.04	4.84
								AT1G65060.1	4-coumarate--CoA ligase 3	TRINITY_DN16363_c0_g1	1728	1535.65	84.83	1.39	1.67
								AT1G65060.1	4-coumarate--CoA ligase 3	TRINITY_DN29809_c0_g1	807	614.65	34.98	1.43	1.72
								AT1G65060.1	4-coumarate--CoA ligase 3	TRINITY_DN29809_c1_g1	412	220.02	14.06	1.61	1.93
								AT1G65060.1	4-coumarate--CoA ligase 3	TRINITY_DN28797_c0_g1	1820	1627.65	283.17	4.38	5.25
								AT1G65060.1	4-coumarate--CoA ligase 3	TRINITY_DN16460_c0_g1	2183	1990.65	711.43	8.99	10.78
								AT1G65060.1	4-coumarate--CoA ligase 3	TRINITY_DN20381_c0_g1	1858.65	1666.47	653.57	9.87	11.83
								AT1G55270.1	SMALL AND GLOSSY LEAVES1	TRINITY_DN61917_c0_g1	208	31.82	2	1.58	1.9
								AT1G55270.1	SMALL AND GLOSSY LEAVES1	TRINITY_DN40814_c0_g1	219	39.79	2.54	1.6	1.92
								AT1G55270.1	SMALL AND GLOSSY LEAVES1	TRINITY_DN46957_c0_g1	768	575.65	38.93	1.7	2.04
								AT1G55270.1	SMALL AND GLOSSY LEAVES1	TRINITY_DN54877_c0_g1	627	434.66	34.24	1.98	2.38
								AT1G55270.1	SMALL AND GLOSSY LEAVES1	TRINITY_DN74485_c0_g1	1221	1028.65	82.8	2.03	2.43
								AT1G55270.1	SMALL AND GLOSSY LEAVES1	TRINITY_DN15339_c0_g1	1767.26	1574.91	142.19	2.27	2.72
								AT1G55270.1	SMALL AND GLOSSY LEAVES1	TRINITY_DN53646_c0_g1	1364	1171.65	106.24	2.28	2.74
								AT1G55270.1	SMALL AND GLOSSY LEAVES1	TRINITY_DN48427_c0_g1	633	440.65	42.13	2.41	2.88
								AT1G55270.1	SMALL AND GLOSSY LEAVES1	TRINITY_DN74716_c0_g1	1164	971.65	95.73	2.48	2.97
								AT1G55270.1	SMALL AND GLOSSY LEAVES1	TRINITY_DN53271_c0_g1	326	135.42	14.34	2.66	3.19
								AT1G55270.1	SMALL AND GLOSSY LEAVES1	TRINITY_DN767_c1_g1	921	728.65	82.19	2.84	3.4
								AT1G55270.1	SMALL AND GLOSSY LEAVES1	TRINITY_DN44478_c0_g1	1545	1352.65	180.23	3.35	4.02
								AT1G55270.1	SMALL AND GLOSSY LEAVES1	TRINITY_DN14535_c0_g1	1626.82	1434.46	197.92	3.47	4.16
								AT1G55270.1	SMALL AND GLOSSY LEAVES1	TRINITY_DN13558_c0_g1	1026.29	833.94	115.81	3.49	4.19
								AT1G55270.1	SMALL AND GLOSSY LEAVES1	TRINITY_DN26875_c0_g1	1815.14	1622.79	240.46	3.73	4.47
								AT1G55270.1	SMALL AND GLOSSY LEAVES1	TRINITY_DN6534_c0_g1	1630.75	1438.39	245.44	4.29	5.15
								AT1G55270.1	SMALL AND GLOSSY LEAVES1	TRINITY_DN87773_c0_g1	210	33.22	5.83	4.42	5.3
								AT1G55270.1	SMALL AND GLOSSY LEAVES1	TRINITY_DN29710_c0_g1	1366	1173.65	250.43	5.37	6.44
								AT1G55270.1	SMALL AND GLOSSY LEAVES1	TRINITY_DN7676_c0_g1	1404	1211.65	260.78	5.42	6.49
								AT1G55270.1	SMALL AND GLOSSY LEAVES1	TRINITY_DN12151_c0_g1	993.62	801.4	195.22	6.13	7.35
								AT1G55270.1	SMALL AND GLOSSY LEAVES1	TRINITY_DN83138_c0_g1	1334	1141.65	285.57	6.29	7.55
								AT1G55270.1	SMALL AND GLOSSY LEAVES1	TRINITY_DN32971_c0_g1	1601.21	1408.85	363.81	6.5	7.79
								AT1G55270.1	SMALL AND GLOSSY LEAVES1	TRINITY_DN10935_c0_g1	2881.21	2688.86	2485.78	23.26	27.89
								AT1G55270.1	SMALL AND GLOSSY LEAVES1	TRINITY_DN5129_c0_g1	1436.48	1244.12	3867.56	78.23	93.77
								AT1G51680.1	4-coumarate--CoA ligase 1	TRINITY_DN75478_c0_g1	517	324.71	17.89	1.39	1.66
								AT1G51680.1	4-coumarate--CoA ligase 1	TRINITY_DN7025_c0_g1	1928	1735.65	288.25	4.18	5.01
								AT1G51680.1	4-coumarate--CoA ligase 1	TRINITY_DN89728_c0_g1	340	149.01	127.62	21.55	25.83
								AT1G51680.1	4-coumarate--CoA ligase 1	TRINITY_DN5645_c0_g1	1874	1681.65	9198.75	137.65	165
								AT1G22640.1	Transcription factor MYB3	TRINITY_DN22740_c0_g1	406	214.06	0	0	0
								AT1G22640.1	Transcription factor MYB3	TRINITY_DN47291_c0_g1	307	117.17	0	0	0
								AT1G22640.1	Transcription factor MYB3	TRINITY_DN13919_c0_g1	324	133.49	0.96	0.18	0.22
								AT1G22640.1	Transcription factor MYB3	TRINITY_DN5538_c1_g1	202	27.76	0.3	0.27	0.33
								AT1G22640.1	Transcription factor MYB3	TRINITY_DN21424_c0_g1	555	362.68	5.58	0.39	0.46
								AT1G22640.1	Transcription factor MYB3	TRINITY_DN86463_c0_g1	678	485.65	7.39	0.38	0.46
								AT1G22640.1	Transcription factor MYB3	TRINITY_DN7384_c0_g1	966	773.65	16.55	0.54	0.65
								AT1G22640.1	Transcription factor MYB3	TRINITY_DN28697_c0_g1	689	496.65	11.97	0.61	0.73
								AT1G22640.1	Transcription factor MYB3	TRINITY_DN36987_c0_g1	747	554.65	15.06	0.68	0.82
								AT1G22640.1	Transcription factor MYB3	TRINITY_DN58933_c0_g1	299	109.57	3	0.69	0.83
								AT1G22640.1	Transcription factor MYB3	TRINITY_DN58525_c0_g1	254	68.44	2.03	0.75	0.9
								AT1G22640.1	Transcription factor MYB3	TRINITY_DN76702_c0_g1	773	580.65	17.94	0.78	0.93
								AT1G22640.1	Transcription factor MYB3	TRINITY_DN51625_c0_g1	207	31.13	0.97	0.78	0.94
								AT1G22640.1	Transcription factor MYB3	TRINITY_DN70794_c0_g1	245	60.69	2	0.83	0.99
								AT1G22640.1	Transcription factor MYB3	TRINITY_DN60755_c0_g1	270	82.68	3	0.91	1.09
								AT1G22640.1	Transcription factor MYB3	TRINITY_DN78694_c0_g1	324	133.49	5	0.94	1.13
								AT1G22640.1	Transcription factor MYB3	TRINITY_DN53613_c0_g1	377	185.34	7.57	1.03	1.23
								AT1G22640.1	Transcription factor MYB3	TRINITY_DN23932_c0_g1	412	220.02	10.21	1.17	1.4
								AT1G22640.1	Transcription factor MYB3	TRINITY_DN89070_c0_g1	394	202.16	10.83	1.35	1.62
								AT1G22640.1	Transcription factor MYB3	TRINITY_DN17461_c0_g1	1329	1136.65	61.29	1.36	1.63
								AT1G22640.1	Transcription factor MYB3	TRINITY_DN61239_c0_g1	236	53.18	3	1.42	1.7
								AT1G22640.1	Transcription factor MYB3	TRINITY_DN88409_c0_g1	616	423.66	24	1.43	1.71
								AT1G22640.1	Transcription factor MYB3	TRINITY_DN82982_c0_g1	464	271.79	15.79	1.46	1.75
								AT1G22640.1	Transcription factor MYB3	TRINITY_DN40146_c0_g1	990	797.65	46.6	1.47	1.76
								AT1G22640.1	Transcription factor MYB3	TRINITY_DN61040_c0_g1	291	102.04	6	1.48	1.77
								AT1G22640.1	Transcription factor MYB3	TRINITY_DN16455_c0_g1	854	661.65	39.55	1.5	1.8
								AT1G22640.1	Transcription factor MYB3	TRINITY_DN48442_c0_g1	797	604.65	36.99	1.54	1.85
								AT1G22640.1	Transcription factor MYB3	TRINITY_DN2755_c0_g1	1498	1305.65	85.26	1.64	1.97
								AT1G22640.1	Transcription factor MYB3	TRINITY_DN76354_c0_g1	414	222	14.55	1.65	1.98
								AT1G22640.1	Transcription factor MYB3	TRINITY_DN9011_c0_g2	642.56	450.21	31.5	1.76	2.11
								AT1G22640.1	Transcription factor MYB3	TRINITY_DN29708_c0_g1	1241	1048.65	74.43	1.79	2.14
								AT1G22640.1	Transcription factor MYB3	TRINITY_DN59063_c0_g1	699	506.65	37.23	1.85	2.22
								AT1G22640.1	Transcription factor MYB3	TRINITY_DN7661_c0_g1	792	599.65	45.12	1.89	2.27
								AT1G22640.1	Transcription factor MYB3	TRINITY_DN86467_c0_g1	754	561.65	43.06	1.93	2.31
								AT1G22640.1	Transcription factor MYB3	TRINITY_DN33565_c0_g1	344	152.92	12	1.97	2.37
								AT1G22640.1	Transcription factor MYB3	TRINITY_DN75837_c0_g1	596	403.66	33.61	2.1	2.51
								AT1G22640.1	Transcription factor MYB3	TRINITY_DN9011_c0_g3	352	160.74	13.61	2.13	2.55
								AT1G22640.1	Transcription factor MYB3	TRINITY_DN9011_c0_g1	1239.48	1047.22	90.07	2.16	2.59
								AT1G22640.1	Transcription factor MYB3	TRINITY_DN29224_c0_g1	782.87	590.55	51.15	2.18	2.61
								AT1G22640.1	Transcription factor MYB3	TRINITY_DN50511_c0_g1	328	137.35	13.03	2.39	2.86
								AT1G22640.1	Transcription factor MYB3	TRINITY_DN39919_c0_g1	1412	1219.65	117.1	2.42	2.9
								AT1G22640.1	Transcription factor MYB3	TRINITY_DN47639_c0_g1	1181	988.65	96.77	2.46	2.95
								AT1G22640.1	Transcription factor MYB3	TRINITY_DN56966_c0_g1	463	270.8	27	2.51	3.01
								AT1G22640.1	Transcription factor MYB3	TRINITY_DN69616_c0_g1	421	228.96	24	2.64	3.16
								AT1G22640.1	Transcription factor MYB3	TRINITY_DN56187_c0_g1	284	95.52	10.22	2.69	3.23
								AT1G22640.1	Transcription factor MYB3	TRINITY_DN78436_c0_g1	938	745.65	80.41	2.71	3.25
								AT1G22640.1	Transcription factor MYB3	TRINITY_DN25158_c0_g1	764.28	575.99	64.65	2.82	3.39
								AT1G22640.1	Transcription factor MYB3	TRINITY_DN35091_c0_g1	883	690.65	81.85	2.98	3.57
								AT1G22640.1	Transcription factor MYB3	TRINITY_DN18286_c0_g1	551.32	359.01	42.68	2.99	3.59
								AT1G22640.1	Transcription factor MYB3	TRINITY_DN16455_c0_g2	845	652.65	82.04	3.16	3.79
								AT1G22640.1	Transcription factor MYB3	TRINITY_DN22620_c0_g1	1003	810.65	109.46	3.4	4.07
								AT1G22640.1	Transcription factor MYB3	TRINITY_DN81938_c0_g1	240	56.49	8	3.56	4.27
								AT1G22640.1	Transcription factor MYB3	TRINITY_DN75351_c0_g1	788	595.65	84.25	3.56	4.27
								AT1G22640.1	Transcription factor MYB3	TRINITY_DN44910_c0_g1	925	732.65	105.73	3.63	4.35
								AT1G22640.1	Transcription factor MYB3	TRINITY_DN35438_c0_g1	373	181.39	27.73	3.85	4.61
								AT1G22640.1	Transcription factor MYB3	TRINITY_DN5124_c0_g2	887.97	695.61	107	3.87	4.64
								AT1G22640.1	Transcription factor MYB3	TRINITY_DN50252_c0_g1	348	156.83	24.72	3.97	4.75
								AT1G22640.1	Transcription factor MYB3	TRINITY_DN15522_c0_g1	1142	949.65	150.1	3.98	4.77
								AT1G22640.1	Transcription factor MYB3	TRINITY_DN34376_c0_g1	875	682.65	109.09	4.02	4.82
								AT1G22640.1	Transcription factor MYB3	TRINITY_DN46266_c0_g1	1454	1261.65	234.29	4.67	5.6
								AT1G22640.1	Transcription factor MYB3	TRINITY_DN37179_c0_g1	1368.54	1176.18	225.59	4.83	5.79
								AT1G22640.1	Transcription factor MYB3	TRINITY_DN6218_c0_g2	1971	1778.65	353.36	5	5.99
								AT1G22640.1	Transcription factor MYB3	TRINITY_DN7680_c0_g1	873	680.65	159.88	5.91	7.09
								AT1G22640.1	Transcription factor MYB3	TRINITY_DN5538_c0_g1	668.24	475.89	113.53	6	7.2
								AT1G22640.1	Transcription factor MYB3	TRINITY_DN29289_c0_g1	251.77	66.83	16.67	6.27	7.52
								AT1G22640.1	Transcription factor MYB3	TRINITY_DN37439_c0_g2	979.3	786.95	202.74	6.48	7.77
								AT1G22640.1	Transcription factor MYB3	TRINITY_DN45679_c0_g1	988	795.65	223.59	7.07	8.48
								AT1G22640.1	Transcription factor MYB3	TRINITY_DN5124_c0_g3	821	628.65	182.15	7.29	8.74
								AT1G22640.1	Transcription factor MYB3	TRINITY_DN70814_c0_g1	830	637.65	192.89	7.61	9.12
								AT1G22640.1	Transcription factor MYB3	TRINITY_DN5124_c0_g1	844	651.65	210.14	8.11	9.73
								AT1G22640.1	Transcription factor MYB3	TRINITY_DN7661_c0_g2	1146	953.65	314.58	8.3	9.95
								AT1G22640.1	Transcription factor MYB3	TRINITY_DN5538_c0_g2	1179	986.65	367.31	9.37	11.23
								AT1G22640.1	Transcription factor MYB3	TRINITY_DN12077_c0_g1	565.07	372.9	144.47	9.75	11.69
								AT1G22640.1	Transcription factor MYB3	TRINITY_DN5124_c0_g4	906	713.65	294.55	10.39	12.45
								AT1G22640.1	Transcription factor MYB3	TRINITY_DN34900_c0_g1	631	438.65	199.41	11.44	13.71
								AT1G22640.1	Transcription factor MYB3	TRINITY_DN5257_c1_g2	1225	1032.65	524.61	12.78	15.32
								AT1G22640.1	Transcription factor MYB3	TRINITY_DN74012_c0_g1	746	553.65	281.75	12.81	15.35
								AT1G22640.1	Transcription factor MYB3	TRINITY_DN37439_c0_g1	1027	834.65	438.26	13.21	15.84
								AT1G22640.1	Transcription factor MYB3	TRINITY_DN2379_c0_g2	1783	1590.65	1148.13	18.16	21.77
								AT1G22640.1	Transcription factor MYB3	TRINITY_DN6218_c0_g1	1453.53	1261.2	917.05	18.3	21.93
								AT1G22640.1	Transcription factor MYB3	TRINITY_DN8576_c0_g1	467.97	280.83	218.4	19.57	23.46
								AT1G22640.1	Transcription factor MYB3	TRINITY_DN7680_c0_g2	1014.25	821.9	727.42	22.27	26.7
								AT1G22640.1	Transcription factor MYB3	TRINITY_DN6307_c0_g1	960.21	767.86	750.6	24.6	29.49
								AT1G22640.1	Transcription factor MYB3	TRINITY_DN8106_c0_g1	936.06	743.71	2016.45	68.23	81.78
								AT1G22640.1	Transcription factor MYB3	TRINITY_DN153_c0_g1	2973.61	2781.26	7804.36	70.61	84.64
								AT1G22640.1	Transcription factor MYB3	TRINITY_DN40963_c0_g1	905	712.65	2237.4	79	94.7
								AT1G22640.1	Transcription factor MYB3	TRINITY_DN5267_c0_g1	986.19	793.84	3301.74	104.66	125.46
								AT1G22640.1	Transcription factor MYB3	TRINITY_DN153_c0_g2	4931.99	4739.64	20879.9	110.86	132.88
